# Supplementary material for: Proteomics Profiling with SWATH-MS Quantitative Analysis of Changes in the Human Brain with HIV Infection Reveals a Differential Impact on the Frontal and Temporal Lobes
Source: Brain Sci. 2021 Oct 28;11(11):1438. doi: 10.3390/brainsci11111438 (PMC8615382; doi:10.3390/brainsci11111438)
Supplement: Supplementary file 1 [file brainsci-11-01438-s001.zip › Supplementary Tables.xlsx]

## Sheet: Cover page
		Proteomics Profiling with SWATH-MS Quantitative Analysis of Changes in the Human Brain with HIV Infection Reveals a Differential Impact on the Frontal and Temporal Lobes
		Mayur Doke , Tamizhselvi Ramasamy , Jay P. McLaughlin, Thangavel Samikkannu *
		Author Information
		Corresponding Authors – Thangavel Samikkannu	Department of Pharmaceutical Sciences, Irma Lerma Rangel College of Pharmacy, Texas A&M University, Kingsville, Texas-78363, USA. https://orcid.org/0000-0001-5071-056X, Email: thangavel@tamu.edu
		Mayur Doke	Department of Pharmaceutical Sciences, Irma Lerma Rangel College of Pharmacy, Texas A&M University, Kingsville, Texas-78363, USA. Email: mayurdoke@exchange.tamu.edu
		Tamizhselvi Ramasamy	Department of Pharmaceutical Sciences, Irma Lerma Rangel College of Pharmacy, Texas A&M University, Kingsville, Texas-78363, USA. Email: tamizhselvi.r@vit.ac.in School of BioSciences and Technology, Vellore Institute of Technology, VIT University, Vellore-632014, Tamilnadu, India.
		Jay P. McLaughlin	Department of Pharmacodynamics, College of Pharmacy, University of Florida, Gainesville, Florida-32611, USA. https://orcid.org/0000-0001-9851-9342, Email: jpmclaughlin@ufl.edu
		Table of Content
		Supplementary Tables
		Supplementary Table 1	Proteomic analysis of HIV+ and normal brain tissues for both frontal and temporal regions. Individual GPF runs were finally summed in Excel.
		Supplementary Table 2	Comparisons depicted in the form of Venn diagrams and tables of DE proteins among four comparison groups: total significant proteins, normal frontal vs HIV+ frontal proteins, normal temporal vs HIV+ temporal proteins, and HIV+ frontal vs HIV+ temporal proteins.
		Supplementary Table 3	Protein differential expression limma analysis data file consisting of a comparison of normal vs HIV+ frontal brain tissues.
		Supplementary Table 4	Protein differential expression limma analysis data file consisting of a comparison of normal vs HIV+ temporal brain tissues.
Mass spectrometry (TripleTOF 6600, Sciex)
DDA parameters: MS1 resolution: 30,000, For ions greater than: 350 Da, from charge state 2 to 5, with intensity greater than 500, switch after: 40 spectra, use advanced settings: True, always exclude: True, exclude for: 30 sec, mass tolerance units: ppm, mass tolerance: 20, use inclusion list: False, use exclusion list: False, ignore peaks within: 6 Da, Real time: None, Dynamic collision energy: …
Protein quantification
Acquisition for protein quantification was performed using data independent acquisition (DIA) with gas phase fractionation on a TripleTOF6600 system, coupled to a µUHPLC Eksigent microLC 200. Each sample was acquired twice to cover the whole MS1 peptide spectrum. First GPF acquisition spanned from 350 m/z to 800 m/z, and the second spanned 800 m/z to 1250 m/z. Protein quantification was performed…
Statistical analysis
Signal intensity for each protein was corrected for the total signal of each sample. Experiment was designed with 3 biological replicates for each condition. Statistical significance was determined using unpaired Student’s T test p value < 0.05. System stability was monitored by injecting a pool of all the samples 3 times throughout the MS run.

## Sheet: S1-Supplementary Table 1
					qulality control1	qulality control2	qulality control3	Control temporal lobe1	Control temporal lobe2	Control temporal lobe3	HIV temporal lobe 1	HIV temporal lobe 2	HIV temporal lobe 3	Control Frontal lobe 1	Control Frontal lobe 2	Control Frontal lobe 3	HIV frontal lobe 1	HIV frontal lobe 2	HIV frontal lobe 3	Condition average					Condition average					Condition % CV					Control Frontal lobes vs HIV Frontal lobes Student's T Test	Control Temporal lobes vs HIV Temporal lobes Student's T Test	Control Frontal lobes vs Control Temporal lobes Student's T Test	HIV Frontal lobes vs HIV Temporal lobes Student's T Test	At least one significant T Test	HIV frontal lobes outside of 99% confidence interval of Control Frontal lobes	HIV temporal lobes outside of 99% confidence interval of Control temporal lobes	Control temporal lobes outside of 99% confidence interval of Control frontal lobes	HIV temporal lobes outside of 99% confidence interval of HIV frontal lobes	At least one outside of CI	Specific GO
Protein Pilot ID	Uniprot KB	Uniprot ID	Protein name	Gene name	QC1	QC2	QC3	BTL1	BTL2	BTL3	BTL4	BTL5	BTL6	AFL1	AFL2	AFL3	AFL4	AFL5	AFL6	QC_av	BTL_ctrl_av	BTL_HIV_av	AFL_ctrl_av	AFL_HIV_av	QC_std	BTL_ctrl_std	BTL_HIV_std	AFL_ctrl_std	AFL_HIV_std	QC_CV	BTL_ctrl_cv	BTL_HIV_cv	AFL_ctrl_cv	AFL_HIV_cv	A123 vs A456	B123 vs B456	A123 vs B123	A456 vs B456	One significant T Test	A123 vs A456 CI	B123 vs B456 CI	A123 vs B123 CI	A456 vs B456 CI	One outside of CI	Inflammation?	Mitochondrion?	Inflammasome
sp|Q03001|DYST_HUMAN	Q03001	DYST_HUMAN	Dystonin (230 kDa bullous pemphigoid antigen) (230/240 kDa bullous pemphigoid antigen) (Bullous pemphigoid antigen 1) (BPA) (Bullous pemphigoid antigen) (Dystonia musculorum protein) (Hemidesmosomal plaque protein)	DST	234770	217453	253086	210112	290868	337771	253919	316079	316737	284123	278873	284273	225803	229846	219072	235103	279583	295579	282423	224907	14549	52723.9	29458.6	2510.91	4443.64	0.0618833	0.18858	0.0996642	0.0088906	0.0197577	9.06262e-05	0.727013	0.943007	0.0284427	Yes	Yes	No	No	Yes	Yes	No	No	No
sp|Q92882|OSTF1_HUMAN	Q92882	OSTF1_HUMAN	Osteoclast-stimulating factor 1	OSTF1	57489.6	67634	159652	108161	37626.9	179904	39889	202508	192942	43279.8	41623.4	63162.4	152905	169383	182263	94925.3	108564	145113	49355.2	168184	45955.9	58085.2	74506.9	9786.51	12015.1	0.484127	0.535032	0.513441	0.198287	0.0714403	0.000410303	0.61339	0.228216	0.687793	Yes	Yes	No	No	No	Yes	No	No	No
sp|P61328|FGF12_HUMAN	P61328	FGF12_HUMAN	Fibroblast growth factor 12 (FGF-12) (Fibroblast growth factor homologous factor 1) (FHF-1) (Myocyte-activating factor)	FGF12	223072	472571	246681	259014	472634	287009	249907	277357	411935	247371	242637	195961	409137	404987	394480	314108	339552	313066	228657	402868	112464	94794.5	70803.4	23200	6168.43	0.358043	0.279175	0.226161	0.101462	0.0153113	0.00050823	0.767398	0.183332	0.148483	Yes	Yes	No	No	No	Yes	No	No	No
sp|O00168|PLM_HUMAN	O00168	PLM_HUMAN	Phospholemman (FXYD domain-containing ion transport regulator 1) (Sodium/potassium-transporting ATPase subunit FXYD1)	FXYD1	184524	278207	308692	145321	101259	82718.2	278097	375539	419355	91175.5	205238	135286	484447	487760	425706	257141	109766	357664	143900	465971	52834.8	26255.7	59037	46962.3	28503.9	0.20547	0.239198	0.165063	0.326354	0.0611709	0.00115536	0.00559499	0.420329	0.0796916	Yes	Yes	Yes	No	Yes	Yes	No	No	No
sp|Q5VW32|BROX_HUMAN	Q5VW32	BROX_HUMAN	BRO1 domain-containing protein BROX (BRO1 domain- and CAAX motif-containing protein)	BROX	78631	56057.1	132471	62930.5	53150.6	80476.7	113330	86934.8	82859.7	130214	122635	105008	55287.3	55213.9	63927.3	89053	65519.3	94374.8	119286	58142.8	32054.5	11305.1	13506.2	10559.3	4090.35	0.359949	0.172545	0.143112	0.0885212	0.0703501	0.00157978	0.0814123	0.00795606	0.0221413	Yes	Yes	Yes	Yes	Yes	Yes	No	No	No
sp|P68402|PA1B2_HUMAN	P68402	PA1B2_HUMAN	Platelet-activating factor acetylhydrolase IB subunit beta (EC 3.1.1.47) (PAF acetylhydrolase 30 kDa subunit) (PAF-AH 30 kDa subunit) (PAF-AH subunit beta) (PAFAH subunit beta)	PAFAH1B2	1.68004e+06	1.68899e+06	1.89339e+06	1.6523e+06	2.11208e+06	1.9527e+06	1.74466e+06	2.02041e+06	1.33471e+06	1.93169e+06	2.02279e+06	1.94442e+06	1.74426e+06	1.68954e+06	1.66531e+06	1.75414e+06	1.9057e+06	1.69993e+06	1.9663e+06	1.6997e+06	98532.7	190623	281719	40281.5	33019.7	0.0561715	0.100028	0.165724	0.0204859	0.0194268	0.00193287	0.44049	0.68273	0.999161	Yes	Yes	No	No	No	Yes	No	No	No
sp|Q9H3Q1|BORG4_HUMAN	Q9H3Q1	BORG4_HUMAN	Cdc42 effector protein 4 (Binder of Rho GTPases 4)	CDC42EP4	130650	87683.3	120229	44388.7	68930	57111.1	227889	221015	171729	47529.8	76356.5	47780.8	215008	184618	158738	112854	56809.9	206877	57222.3	186122	18300	10021.2	25011.9	13530.3	22996.8	0.162156	0.176399	0.120902	0.236451	0.123558	0.00240068	0.00140461	0.974027	0.436368	Yes	Yes	Yes	No	No	Yes	No	No	No
sp|P61106|RAB14_HUMAN	P61106	RAB14_HUMAN	Ras-related protein Rab-14	RAB14	1.7868e+07	1.73434e+07	1.78827e+07	4.05344e+06	2.00074e+07	1.40832e+07	2.33167e+07	1.8122e+07	1.56938e+07	4.21403e+06	4.03658e+06	9.84188e+06	1.80234e+07	2.0495e+07	2.00229e+07	1.7698e+07	1.27147e+07	1.90442e+07	6.03083e+06	1.95138e+07	250821	6.58469e+06	3.17962e+06	2.6958e+06	1.07134e+06	0.0141723	0.51788	0.16696	0.447003	0.0549017	0.00277243	0.288064	0.254741	0.852751	Yes	Yes	No	No	No	Yes	No	No	No
sp|P62834|RAP1A_HUMAN	P62834	RAP1A_HUMAN	Ras-related protein Rap-1A (C21KG) (G-22K) (GTP-binding protein smg p21A) (Ras-related protein Krev-1)	RAP1A	32298.2	20163.6	23226.3	28040.5	26394.6	36832.1	14985.8	26177.3	27531.3	26960.1	24090.1	28756.1	15902.9	17492.1	17594.1	25229.4	30422.4	22898.1	26602.1	16996.3	5152.44	4581.89	5622.1	1921.63	774.3	0.204224	0.150609	0.245527	0.072236	0.0455569	0.00279781	0.216229	0.337998	0.215332	Yes	Yes	No	No	No	Yes	No	No	No
sp|Q9Y6X5|ENPP4_HUMAN	Q9Y6X5	ENPP4_HUMAN	Bis(5'-adenosyl)-triphosphatase ENPP4 (EC 3.6.1.29) (AP3A hydrolase) (AP3Aase) (Ectonucleotide pyrophosphatase/phosphodiesterase family member 4) (E-NPP 4) (NPP-4)	ENPP4	45750.6	49813.1	41804.7	53090.3	68968.8	50329.6	52188	57616.2	32920.9	57483.2	53613.1	59163.3	42199.4	41459.6	45651.1	45789.4	57462.9	47575	56753.2	43103.4	3269.53	8213.59	10596.4	2323.92	1826.64	0.0714036	0.142937	0.22273	0.0409478	0.0423782	0.00283999	0.355832	0.912067	0.58805	Yes	Yes	No	No	No	Yes	No	No	No
sp|P31153|METK2_HUMAN	P31153	METK2_HUMAN	S-adenosylmethionine synthase isoform type-2 (AdoMet synthase 2) (EC 2.5.1.6) (Methionine adenosyltransferase 2) (MAT 2) (Methionine adenosyltransferase II) (MAT-II)	MAT2A	812383	839441	876063	1.50034e+06	948794	784075	774149	900395	906999	963388	955421	876979	728360	738499	763113	842629	1.07774e+06	860514	931929	743324	26095	306298	61129	38991.6	14592.3	0.0309686	0.284205	0.0710378	0.0418397	0.0196312	0.00304914	0.381025	0.540807	0.0577562	Yes	Yes	No	No	Yes	Yes	No	No	No
sp|P50579|MAP2_HUMAN	P50579	MAP2_HUMAN	Methionine aminopeptidase 2 (MAP 2) (MetAP 2) (EC 3.4.11.18) (Initiation factor 2-associated 67 kDa glycoprotein) (p67) (p67eIF2) (Peptidase M)	METAP2	160987	167350	102132	152281	141175	92758.8	188870	109197	157050	168081	153386	166913	93617.8	113053	80188.1	143490	128738	151706	162793	95619.5	29359.6	25842.1	32745.4	6669.44	13491.4	0.204611	0.200734	0.215848	0.0409687	0.141095	0.00322136	0.479675	0.145467	0.0886596	Yes	Yes	No	No	Yes	Yes	No	No	No
sp|Q3LXA3|TKFC_HUMAN	Q3LXA3	TKFC_HUMAN	Triokinase/FMN cyclase (Bifunctional ATP-dependent dihydroxyacetone kinase/FAD-AMP lyase (cyclizing)) [Includes: ATP-dependent dihydroxyacetone kinase (DHA kinase) (EC 2.7.1.28) (EC 2.7.1.29) (Glycerone kinase) (Triokinase) (Triose kinase); FAD-AMP lyase (cyclizing) (EC 4.6.1.15) (FAD-AMP lyase (cyclic FMN forming)) (FMN cyclase)]	TKFC	409420	373847	404532	375701	433888	362450	375260	470435	421166	404625	431941	415111	366608	371003	355569	395933	390680	422287	417226	364393	15744.4	31028.1	38863	11251.3	6492.4	0.0397653	0.0794209	0.0920299	0.026967	0.017817	0.00453038	0.419557	0.318862	0.106272	Yes	Yes	No	No	Yes	Yes	No	No	No
sp|Q9NZH0|GPC5B_HUMAN	Q9NZH0	GPC5B_HUMAN	G-protein coupled receptor family C group 5 member B (A-69G12.1) (Retinoic acid-induced gene 2 protein) (RAIG-2)	GPRC5B	150599	139151	143561	102620	66055.5	64178.9	184289	256763	285172	100218	90832	77152.3	193123	149210	188069	144437	77618.1	242075	89400.9	176800	4714.17	17695.5	42474.9	9470.91	19618.4	0.0326382	0.227981	0.175462	0.105938	0.110964	0.00476093	0.00720815	0.453081	0.119752	Yes	Yes	Yes	No	Yes	Yes	No	No	No
sp|P13693|TCTP_HUMAN	P13693	TCTP_HUMAN	Translationally-controlled tumor protein (TCTP) (Fortilin) (Histamine-releasing factor) (HRF) (p23)	TPT1	620457	728978	743543	788458	889222	652179	631739	578069	625120	753671	691994	662318	557224	564684	534578	697659	776620	611643	702661	552162	54913.1	97133.5	23893.3	38050	12801.6	0.0787105	0.125072	0.0390641	0.0541513	0.0231846	0.00608051	0.0800369	0.372778	0.0361077	Yes	Yes	Yes	No	Yes	Yes	No	No	No
sp|Q9NRX5|SERC1_HUMAN	Q9NRX5	SERC1_HUMAN	Serine incorporator 1 (Tumor differentially expressed protein 1-like) (Tumor differentially expressed protein 2)	SERINC1	11226.8	27146.3	27991.3	30778.6	16541.6	13205.9	23885.1	25269	18034.2	26407.5	26511	21695.1	38591.3	38322.8	33519.2	22121.5	20175.3	22396.1	24871.2	36811.1	7711.43	7620.29	3135.66	2246.27	2330.34	0.348595	0.377703	0.140009	0.0903159	0.0633053	0.00644105	0.722481	0.450224	0.00643588	Yes	Yes	No	No	Yes	Yes	No	No	No
sp|Q9H0B6|KLC2_HUMAN	Q9H0B6	KLC2_HUMAN	Kinesin light chain 2 (KLC 2)	KLC2	69608.2	53723.4	77532.3	73303.6	71094.7	83377.6	62587.1	57873.2	88470.1	78477.9	81364.7	82154.8	61152.8	57587.4	68857.2	66954.6	75925.3	69643.4	80665.8	62532.5	9899.4	5346.17	13450.8	1580.37	4703.17	0.147852	0.0704135	0.193139	0.0195916	0.0752117	0.00665849	0.572554	0.295468	0.519279	Yes	Yes	No	No	No	Yes	No	Yes	No
sp|P34949|MPI_HUMAN	P34949	MPI_HUMAN	Mannose-6-phosphate isomerase (EC 5.3.1.8) (Phosphohexomutase) (Phosphomannose isomerase) (PMI)	MPI	816045	819573	808126	679137	1.11902e+06	767317	1.02071e+06	766045	777386	934139	899392	873404	731547	636400	744786	814582	855159	854712	902312	704244	4786.4	190021	117466	24880.7	48276.9	0.0058759	0.222206	0.137434	0.0275744	0.0685513	0.00670958	0.997879	0.745409	0.169137	Yes	Yes	No	No	No	Yes	No	No	No
sp|Q96DV4|RM38_HUMAN	Q96DV4	RM38_HUMAN	39S ribosomal protein L38, mitochondrial (L38mt) (MRP-L38) (Mitochondrial large ribosomal subunit protein mL38)	MRPL38	18489.3	20081.1	18644.2	19476.2	16923.7	34496.4	19378.1	19975.7	15018.7	21960.8	21828.8	20045.4	18486.7	17556.6	17734.4	19071.5	23632.1	18124.2	21278.3	17925.9	716.662	7752.55	2209.44	873.507	403.15	0.0375776	0.328052	0.121905	0.0410515	0.0224898	0.00788368	0.388626	0.69158	0.906658	Yes	Yes	No	No	No	Yes	No	Yes	No
sp|Q9H008|LHPP_HUMAN	Q9H008	LHPP_HUMAN	Phospholysine phosphohistidine inorganic pyrophosphate phosphatase (hLHPP) (EC 3.1.3.-) (EC 3.6.1.1)	LHPP	340057	275396	362423	236477	268071	260323	318925	430248	303036	351223	331050	321293	262667	241248	282506	325959	254957	350737	334522	262140	36900.6	13444.8	56596.1	12463.3	16847.7	0.113206	0.0527337	0.161363	0.037257	0.0642699	0.00813398	0.0803814	0.00357212	0.101135	Yes	Yes	Yes	Yes	Yes	Yes	No	No	No
sp|P16157-15|ANK1_HUMAN	P16157-15	ANK1_HUMAN	Ankyrin-1 (ANK-1) (Ankyrin-R) (Erythrocyte ankyrin)	ANK1	48266	71926	71873.7	57333.6	71891.7	53842.6	25552.2	11629.4	65717.1	64038.6	55434.4	51014.9	28476.4	23163.1	37843	64021.9	61022.6	34299.6	56829.3	29827.5	11141.1	7816.6	22931.2	5407.6	6068.73	0.174021	0.128093	0.668556	0.0951551	0.203461	0.00932322	0.193791	0.566496	0.802941	Yes	Yes	No	No	No	Yes	No	No	No
sp|Q9UKK9|NUDT5_HUMAN	Q9UKK9	NUDT5_HUMAN	ADP-sugar pyrophosphatase (EC 3.6.1.13) (8-oxo-dGDP phosphatase) (EC 3.6.1.58) (Nuclear ATP-synthesis protein NUDIX5) (EC 2.7.7.96) (Nucleoside diphosphate-linked moiety X motif 5) (Nudix motif 5) (hNUDT5) (YSA1H)	NUDT5	221116	257955	196779	276959	237979	232560	167644	233021	305822	237707	209373	278365	151974	115108	93035	225283	249166	235496	241815	120039	25148.4	19776.8	56438.1	28315.3	24313.2	0.11163	0.079372	0.239657	0.117095	0.202544	0.0099225	0.762675	0.778408	0.0565658	Yes	Yes	No	No	Yes	Yes	No	No	No
sp|O14639|ABLM1_HUMAN	O14639	ABLM1_HUMAN	Actin-binding LIM protein 1 (abLIM-1) (Actin-binding LIM protein family member 1) (Actin-binding double zinc finger protein) (LIMAB1) (Limatin)	ABLIM1	224687	222975	236702	82666	230192	191646	303749	339595	267185	107802	171201	104298	252534	274639	222171	228121	168168	303510	127767	249781	6107.59	62473.3	29561.5	30745.9	21507.9	0.0267734	0.371494	0.0973988	0.24064	0.086107	0.0100405	0.0503643	0.457981	0.10621	Yes	Yes	Yes	No	Yes	Yes	No	No	No
sp|O75781|PALM_HUMAN	O75781	PALM_HUMAN	Paralemmin-1 (Paralemmin)	PALM	4.16273e+06	5.22557e+06	5.01007e+06	4.27158e+06	4.46781e+06	3.44702e+06	5.82489e+06	4.45215e+06	4.66562e+06	3.98282e+06	3.40363e+06	2.85669e+06	5.20652e+06	5.88852e+06	4.95628e+06	4.79946e+06	4.06214e+06	4.98089e+06	3.41438e+06	5.35044e+06	458746	442268	603131	459806	393953	0.0955829	0.108876	0.121089	0.134667	0.0736301	0.0106425	0.15734	0.224379	0.508333	Yes	Yes	Yes	No	No	Yes	No	No	No
sp|O75899|GABR2_HUMAN	O75899	GABR2_HUMAN	Gamma-aminobutyric acid type B receptor subunit 2 (GABA-B receptor 2) (GABA-B-R2) (GABA-BR2) (GABABR2) (Gb2) (G-protein coupled receptor 51) (HG20)	GABBR2	54172.3	109812	207087	205398	53668.4	69640.8	132292	86611.2	83076.4	128297	130206	112909	171604	229109	206398	123690	109569	100660	123804	202370	63193.7	68074.2	22413.7	7743.19	23648.4	0.510903	0.621291	0.222668	0.0625438	0.116857	0.0111166	0.868992	0.783498	0.011559	Yes	Yes	No	No	Yes	Yes	No	No	No
sp|P14621|ACYP2_HUMAN	P14621	ACYP2_HUMAN	Acylphosphatase-2 (EC 3.6.1.7) (Acylphosphatase, muscle type isozyme) (Acylphosphate phosphohydrolase 2)	ACYP2	1.42818e+06	1.51603e+06	1.50701e+06	1.83843e+06	1.57167e+06	1.29382e+06	1.34844e+06	1.58258e+06	1.52809e+06	1.69274e+06	1.57056e+06	1.84321e+06	1.33288e+06	1.26525e+06	1.38659e+06	1.48374e+06	1.56797e+06	1.48637e+06	1.70217e+06	1.32824e+06	39459	222352	100036	111506	49647	0.0265943	0.141808	0.0673024	0.0655081	0.037378	0.0123257	0.660662	0.488001	0.115792	Yes	Yes	No	No	Yes	Yes	No	No	No
sp|Q14847|LASP1_HUMAN	Q14847	LASP1_HUMAN	LIM and SH3 domain protein 1 (LASP-1) (Metastatic lymph node gene 50 protein) (MLN 50)	LASP1	222981	366898	443806	332299	202522	158311	413140	316652	337002	271239	336043	207232	531617	444498	441359	344562	231044	355598	271505	472491	91524.6	73837.8	41527.8	52587.5	41827.8	0.265626	0.319583	0.116783	0.193689	0.0885262	0.0133688	0.106109	0.562169	0.04858	Yes	Yes	Yes	No	Yes	Yes	No	No	No
sp|P36871|PGM1_HUMAN	P36871	PGM1_HUMAN	Phosphoglucomutase-1 (PGM 1) (EC 5.4.2.2) (Glucose phosphomutase 1)	PGM1	2.55107e+06	2.22829e+06	2.41174e+06	2.23683e+06	2.31659e+06	2.79663e+06	2.41207e+06	2.77594e+06	1.99426e+06	2.479e+06	2.84205e+06	2.65652e+06	2.09512e+06	1.82032e+06	2.17634e+06	2.39703e+06	2.45001e+06	2.39409e+06	2.65919e+06	2.03059e+06	132186	247244	319372	148223	152340	0.0551457	0.100915	0.1334	0.0557401	0.0750223	0.0138916	0.854301	0.362809	0.219936	Yes	Yes	No	No	No	Yes	No	No	No
sp|Q9GZT8|NIF3L_HUMAN	Q9GZT8	NIF3L_HUMAN	NIF3-like protein 1 (Amyotrophic lateral sclerosis 2 chromosomal region candidate gene 1 protein)	NIF3L1	410841	331370	467962	469324	405299	488292	407083	500555	387240	482116	481788	451509	411711	400471	355578	403391	454305	431626	471804	389253	56011.8	35507	49408.6	14351.7	24250.3	0.138852	0.0781567	0.114471	0.0304188	0.0622996	0.0143418	0.625977	0.553361	0.337468	Yes	Yes	No	No	No	Yes	No	No	No
sp|Q96PK6|RBM14_HUMAN	Q96PK6	RBM14_HUMAN	RNA-binding protein 14 (Paraspeckle protein 2) (PSP2) (RNA-binding motif protein 14) (RRM-containing coactivator activator/modulator) (Synaptotagmin-interacting protein) (SYT-interacting protein)	RBM14	56896.6	67674.5	21953	59731.3	75121.3	66304.9	38955.9	70187.5	59522.1	67592.6	75764.9	47216.6	31951.4	25797.2	22256.3	48841.4	67052.5	56221.8	63524.7	26668.3	19515.4	6305.16	12962.1	12004.5	4005.62	0.399568	0.0940332	0.230552	0.188973	0.150202	0.0146279	0.347851	0.731564	0.0369076	Yes	Yes	No	No	Yes	Yes	No	No	No
sp|P00558|PGK1_HUMAN	P00558	PGK1_HUMAN	Phosphoglycerate kinase 1 (EC 2.7.2.3) (Cell migration-inducing gene 10 protein) (Primer recognition protein 2) (PRP 2)	PGK1	2.90178e+07	2.61845e+07	2.53591e+07	2.14203e+07	2.49466e+07	2.95359e+07	2.3818e+07	2.6957e+07	2.54758e+07	2.50077e+07	2.4606e+07	2.4643e+07	2.2587e+07	2.00749e+07	1.92935e+07	2.68538e+07	2.53009e+07	2.54169e+07	2.47522e+07	2.06518e+07	1.56683e+06	3.32265e+06	1.28219e+06	181272	1.40509e+06	0.0583468	0.131325	0.0504461	0.00732344	0.0680372	0.0149368	0.965464	0.827064	0.0239546	Yes	Yes	No	No	Yes	Yes	No	No	No
sp|P41250|SYG_HUMAN	P41250	SYG_HUMAN	Glycine--tRNA ligase (EC 6.1.1.14) (Diadenosine tetraphosphate synthetase) (Ap4A synthetase) (EC 2.7.7.-) (Glycyl-tRNA synthetase) (GlyRS) (Glycyl-tRNA synthetase 1)	GARS1	1.89928e+06	1.9702e+06	2.0905e+06	1.98702e+06	2.32449e+06	1.85687e+06	2.03245e+06	1.99064e+06	2.00652e+06	2.23921e+06	2.02463e+06	2.02659e+06	1.82359e+06	1.54435e+06	1.62356e+06	1.98666e+06	2.05613e+06	2.00987e+06	2.09681e+06	1.66383e+06	78926.5	197060	17234	100692	117500	0.0397282	0.0958401	0.00857467	0.0480217	0.0706197	0.0167189	0.757457	0.8077	0.0146035	Yes	Yes	No	No	Yes	Yes	No	Yes	No
sp|Q9H0R4|HDHD2_HUMAN	Q9H0R4	HDHD2_HUMAN	Haloacid dehalogenase-like hydrolase domain-containing protein 2	HDHD2	362420	347253	440912	330552	447131	364458	377799	415675	362812	436416	433828	473068	346928	333960	395224	383528	380714	385429	447771	358704	41046.1	48961.5	22245.4	17918.8	26360.9	0.107022	0.128605	0.0577161	0.0400179	0.0734893	0.0167937	0.907302	0.143059	0.334749	Yes	Yes	No	No	No	Yes	No	No	No
sp|Q7LG56-6|RIR2B_HUMAN	Q7LG56-6	RIR2B_HUMAN	Ribonucleoside-diphosphate reductase subunit M2 B (EC 1.17.4.1) (TP53-inducible ribonucleotide reductase M2 B) (p53-inducible ribonucleotide reductase small subunit 2-like protein) (p53R2)	RRM2B	23920.6	27521.9	27652.8	24874.8	35118.8	33146.5	18033.3	34158.3	39066.7	31154.3	37772.4	38891.1	27121.3	24077.7	26124.4	26365.1	31046.7	30419.4	35939.3	25774.5	1729.34	4437.84	8984.62	3414.17	1266.94	0.0655921	0.142941	0.295358	0.0949982	0.0491549	0.0168543	0.933716	0.284167	0.509158	Yes	Yes	No	No	No	Yes	No	No	No
sp|Q12797|ASPH_HUMAN	Q12797	ASPH_HUMAN	Aspartyl/asparaginyl beta-hydroxylase (EC 1.14.11.16) (Aspartate beta-hydroxylase) (ASP beta-hydroxylase) (Peptide-aspartate beta-dioxygenase)	ASPH	47248.6	33598	51303.4	29170.3	46157.7	47334.6	31428.8	42282.8	40635.1	43167.3	46536.3	47883.1	35326.6	29710.4	38412.5	44050	40887.5	38115.6	45862.2	34483.2	7573.83	8299.25	4775.88	1983.33	3602.3	0.171937	0.202978	0.1253	0.0432454	0.104465	0.017345	0.703218	0.455991	0.438908	Yes	Yes	No	No	No	Yes	No	No	No
sp|Q9Y3I0|RTCB_HUMAN	Q9Y3I0	RTCB_HUMAN	RNA-splicing ligase RtcB homolog (EC 6.5.1.8) (3'-phosphate/5'-hydroxy nucleic acid ligase)	RTCB	692063	586519	650686	713623	692323	760143	605548	536460	748703	729898	684206	654783	564369	510274	599409	643089	722030	630237	689629	558017	43421.5	28318.1	88388.9	30904.3	36665.2	0.0675202	0.0392201	0.140247	0.044813	0.0657063	0.0178184	0.234476	0.335745	0.345962	Yes	Yes	No	No	No	Yes	No	No	No
sp|P48449|ERG7_HUMAN	P48449	ERG7_HUMAN	Lanosterol synthase (EC 5.4.99.7) (2,3-epoxysqualene--lanosterol cyclase) (Oxidosqualene--lanosterol cyclase) (OSC) (hOSC)	LSS	19154.4	2522.44	13972.6	6261.83	15454.9	22626.3	18159.3	12718.4	16601.2	20043.7	33120.6	27891.6	13437.7	8915.99	3666.93	11883.1	14781	15826.3	27018.6	8673.53	6948.85	6697.72	2287.82	5374.17	3992.57	0.584766	0.453131	0.144558	0.198906	0.460317	0.017915	0.844759	0.114096	0.0928326	Yes	Yes	No	Yes	Yes	Yes	No	No	No
sp|Q9UBQ7|GRHPR_HUMAN	Q9UBQ7	GRHPR_HUMAN	Glyoxylate reductase/hydroxypyruvate reductase (EC 1.1.1.79) (EC 1.1.1.81)	GRHPR	1.93724e+06	1.7605e+06	1.87342e+06	1.96211e+06	1.70157e+06	2.05312e+06	1.57951e+06	1.91643e+06	1.90036e+06	1.83639e+06	1.83004e+06	2.18123e+06	1.52689e+06	1.43165e+06	1.503e+06	1.85705e+06	1.9056e+06	1.79877e+06	1.94922e+06	1.48718e+06	73078.5	148980	155181	164076	40456.6	0.0393518	0.0781798	0.0862705	0.0841754	0.0272036	0.0180454	0.521188	0.794563	0.0514925	Yes	Yes	No	No	Yes	Yes	No	No	No
sp|Q9Y6A2|CP46A_HUMAN	Q9Y6A2	CP46A_HUMAN	Cholesterol 24-hydroxylase (CH24H) (EC 1.14.14.25) (Cholesterol 24-monooxygenase) (Cholesterol 24S-hydroxylase) (Cytochrome P450 46A1)	CYP46A1	30504.4	28006.4	30158.8	30787	30836.1	36163.5	50152.2	37494.8	34288.7	28814.9	30997.7	19575.2	40041.2	43622.3	39196	29556.5	32595.5	40645.2	26462.6	40953.2	1105.15	2523.04	6848.71	4950.99	1918.66	0.037391	0.0774043	0.1685	0.187094	0.0468501	0.0181556	0.193835	0.193581	0.954113	Yes	Yes	No	No	No	Yes	No	No	No
sp|Q92820|GGH_HUMAN	Q92820	GGH_HUMAN	Gamma-glutamyl hydrolase (EC 3.4.19.9) (Conjugase) (GH) (Gamma-Glu-X carboxypeptidase)	GGH	109319	79910	140453	110837	112185	186841	54574.6	110113	94951.3	72386.2	76184.7	86097.6	97437.2	122256	122972	109894	136621	86546.3	78222.9	114222	24720	35515	23439.5	5780.2	11872.1	0.224944	0.259953	0.270832	0.073894	0.103939	0.0182164	0.171403	0.083376	0.21057	Yes	Yes	No	Yes	No	Yes	No	No	No
sp|Q02108|GCYA3_HUMAN	Q02108	GCYA3_HUMAN	Guanylate cyclase soluble subunit alpha-1 (GCS-alpha-1) (EC 4.6.1.2) (Guanylate cyclase soluble subunit alpha-3) (GCS-alpha-3) (Soluble guanylate cyclase large subunit)	GUCY1A1	14842.7	15581.4	17000.4	8772.79	21596.3	12574.4	25383.1	20573	17711.1	13113.1	11247.6	14349.3	21832.5	18951.7	17033.3	15808.2	14314.5	21222.4	12903.3	19272.5	895.34	5377.84	3165.56	1274.94	1972.35	0.0566378	0.375692	0.149161	0.0988072	0.10234	0.018534	0.192522	0.736299	0.500726	Yes	Yes	No	No	No	Yes	No	No	No
sp|Q14019|COTL1_HUMAN	Q14019	COTL1_HUMAN	Coactosin-like protein	COTL1	2.1429e+06	2.21178e+06	2.55858e+06	2.07089e+06	2.59909e+06	2.00004e+06	2.06444e+06	2.19107e+06	2.50923e+06	2.72733e+06	2.97204e+06	3.12984e+06	2.30855e+06	1.87518e+06	2.38653e+06	2.30442e+06	2.22334e+06	2.25491e+06	2.94307e+06	2.19009e+06	181903	267266	187113	165596	224937	0.0789366	0.120209	0.0829803	0.0562663	0.102707	0.018901	0.897756	0.031754	0.769685	Yes	Yes	No	Yes	No	Yes	No	No	No
sp|Q9P2B2|FPRP_HUMAN	Q9P2B2	FPRP_HUMAN	Prostaglandin F2 receptor negative regulator (CD9 partner 1) (CD9P-1) (Glu-Trp-Ile EWI motif-containing protein F) (EWI-F) (Prostaglandin F2-alpha receptor regulatory protein) (Prostaglandin F2-alpha receptor-associated protein) (CD antigen CD315)	PTGFRN	32847.7	83744	113561	72040.4	86197	24561.2	59307.7	29564.8	155489	48335.4	34836.1	16350.2	112519	79978.2	145453	76717.4	60932.9	81453.9	33173.9	112650	33323.4	26360	53740.6	13110.7	26730.3	0.434365	0.432607	0.659767	0.395211	0.237286	0.0195167	0.653146	0.253256	0.50308	Yes	Yes	No	No	No	Yes	No	No	No
sp|P14406|CX7A2_HUMAN	P14406	CX7A2_HUMAN	Cytochrome c oxidase subunit 7A2, mitochondrial (Cytochrome c oxidase subunit VIIa-liver/heart) (Cytochrome c oxidase subunit VIIa-L) (Cytochrome c oxidase subunit VIIaL)	COX7A2	576244	473891	549901	664399	486744	837042	529909	523110	371031	659452	629190	574370	500231	530075	451352	533345	662728	474683	621004	493886	43394.4	143013	73345.9	35213.7	32450.2	0.0813627	0.215795	0.154516	0.0567045	0.0657037	0.0198747	0.173347	0.709165	0.751936	Yes	Yes	No	No	No	Yes	No	Yes	No
sp|Q9BRF8|CPPED_HUMAN	Q9BRF8	CPPED_HUMAN	Serine/threonine-protein phosphatase CPPED1 (EC 3.1.3.16) (Calcineurin-like phosphoesterase domain-containing protein 1) (Complete S-transactivated protein 1)	CPPED1	227378	188177	257021	221281	169263	212508	124985	298013	258594	308831	204364	265523	137780	140111	154520	224192	201017	227197	259573	144137	28195.9	22737.8	74045.2	42855.7	7403.25	0.125767	0.113114	0.325907	0.165101	0.0513625	0.0198828	0.657605	0.163025	0.189588	Yes	Yes	No	No	No	Yes	No	No	No
sp|Q9Y6K8|KAD5_HUMAN	Q9Y6K8	KAD5_HUMAN	Adenylate kinase isoenzyme 5 (AK 5) (EC 2.7.4.3) (EC 2.7.4.6) (ATP-AMP transphosphorylase 5)	AK5	1.25322e+06	1.14421e+06	1.35425e+06	695902	1.78047e+06	1.18739e+06	1.51717e+06	1.6131e+06	1.59186e+06	949268	1.1255e+06	970883	1.41716e+06	1.42579e+06	1.20816e+06	1.25056e+06	1.22125e+06	1.57404e+06	1.01522e+06	1.35037e+06	85771.7	443421	41137.4	78480.6	100618	0.0685866	0.363087	0.0261348	0.0773042	0.0745113	0.0205748	0.325283	0.552853	0.043679	Yes	Yes	No	No	Yes	Yes	No	No	No
sp|O75061-2|AUXI_HUMAN	O75061-2	AUXI_HUMAN	Putative tyrosine-protein phosphatase auxilin (EC 3.1.3.48) (DnaJ homolog subfamily C member 6)	DNAJC6	1.94161e+06	1.60355e+06	1.92986e+06	1.73719e+06	2.14887e+06	2.07843e+06	1.98029e+06	1.95959e+06	1.87112e+06	1.62688e+06	1.64983e+06	1.48052e+06	1.76148e+06	1.94492e+06	1.91326e+06	1.82501e+06	1.98816e+06	1.937e+06	1.58575e+06	1.87322e+06	156665	179778	47343.1	74991	80060.6	0.0858432	0.0904242	0.0244415	0.0472906	0.0427396	0.0207246	0.716957	0.0431746	0.387071	Yes	Yes	No	Yes	No	Yes	No	No	No
sp|Q03154|ACY1_HUMAN	Q03154	ACY1_HUMAN	Aminoacylase-1 (ACY-1) (EC 3.5.1.14) (N-acyl-L-amino-acid amidohydrolase)	ACY1	157607	140775	125087	106463	160552	159727	162015	163173	152672	183099	199325	182626	124660	156632	104426	141157	142247	159287	188350	128573	13279	25305.4	4700.88	7763.05	21491.7	0.0940725	0.177897	0.0295121	0.0412162	0.167156	0.0208436	0.402149	0.0694537	0.119566	Yes	Yes	No	Yes	Yes	Yes	No	No	No
sp|P28074|PSB5_HUMAN	P28074	PSB5_HUMAN	Proteasome subunit beta type-5 (EC 3.4.25.1) (Macropain epsilon chain) (Multicatalytic endopeptidase complex epsilon chain) (Proteasome chain 6) (Proteasome epsilon chain) (Proteasome subunit MB1) (Proteasome subunit X)	PSMB5	728844	848320	887720	948363	919767	708920	914936	788722	772077	860930	870199	811103	688594	762619	757780	821628	859017	825245	847410	736331	67550.9	106775	63784	25950.6	33812.6	0.0822159	0.124299	0.0772909	0.0306234	0.0459204	0.0211007	0.720518	0.888486	0.15651	Yes	Yes	No	No	No	Yes	No	No	No
sp|Q9H330|TM245_HUMAN	Q9H330	TM245_HUMAN	Transmembrane protein 245 (Protein CG-2)	TMEM245	9218.62	20970	30977.6	20528.8	9791.36	8027.92	21033.9	15405.7	12628.2	16603.9	25756.6	18341.1	31292.8	30218.8	36101.2	20388.7	12782.7	16356	20233.9	32537.6	8892.55	5524.43	3496.75	3969.03	2557.7	0.43615	0.43218	0.213791	0.196158	0.0786074	0.0211097	0.48271	0.196283	0.00616088	Yes	Yes	No	No	Yes	Yes	No	No	No
sp|Q15493|RGN_HUMAN	Q15493	RGN_HUMAN	Regucalcin (RC) (Gluconolactonase) (GNL) (EC 3.1.1.17) (Senescence marker protein 30) (SMP-30)	RGN	128808	117014	119077	129972	119243	127378	93331.6	144429	104484	147888	166830	147100	56851.8	117723	77231.4	121633	125531	114082	153939	83935.5	5143.04	4570.57	21936.7	9120.57	25298.8	0.0422832	0.0364098	0.192289	0.0592479	0.301408	0.0211795	0.509914	0.0169871	0.271908	Yes	Yes	No	Yes	No	Yes	No	No	No
sp|Q9H9H5|MA6D1_HUMAN	Q9H9H5	MA6D1_HUMAN	MAP6 domain-containing protein 1 (21 kDa STOP-like protein) (SL21)	MAP6D1	92080.3	60290.1	68153.2	53129.9	49574.7	37592.2	48132.7	130578	117690	36646	44493.1	49603.3	81025.2	63472.3	63093.4	73507.9	46765.6	98800.5	43580.8	69197	13519.4	6646.94	36211.8	5328.98	8365.24	0.183917	0.142133	0.366514	0.122278	0.12089	0.0217241	0.116279	0.625004	0.322973	Yes	Yes	Yes	No	No	Yes	No	No	No
sp|Q5EBL8|PDZ11_HUMAN	Q5EBL8	PDZ11_HUMAN	PDZ domain-containing protein 11 (ATPase-interacting PDZ protein) (Plasma membrane calcium ATPase-interacting single-PDZ protein) (PMCA-interacting single-PDZ protein)	PDZD11	16962	9760	9468.18	9336.41	16358.5	7048.47	14012.1	13541.5	8818.92	20086.3	17037.7	13917.7	8870.33	7485.38	11453.9	12063.4	10914.5	12124.2	17013.9	9269.86	3465.88	3961.21	2345.06	2518.39	1644.57	0.287306	0.362932	0.19342	0.14802	0.177411	0.0219432	0.729005	0.139979	0.231536	Yes	Yes	No	Yes	No	Yes	No	No	No
sp|P35813-3|PPM1A_HUMAN	P35813-3	PPM1A_HUMAN	Protein phosphatase 1A (EC 3.1.3.16) (Protein phosphatase 2C isoform alpha) (PP2C-alpha) (Protein phosphatase IA)	PPM1A	65577.1	91939.1	118257	104800	92732.2	80944.6	87578.1	108896	95339.3	102425	98433.8	101805	88924.3	95970.8	89117.6	91924.6	92825.6	97271.2	100888	91337.6	21506.6	9739.12	8809.63	1753.72	3277.13	0.23396	0.104918	0.0905677	0.0173829	0.0358794	0.0220861	0.657116	0.313417	0.422441	Yes	Yes	No	No	No	Yes	No	No	No
sp|Q99961|SH3G1_HUMAN	Q99961	SH3G1_HUMAN	Endophilin-A2 (EEN fusion partner of MLL) (Endophilin-2) (Extra eleven-nineteen leukemia fusion gene protein) (EEN) (SH3 domain protein 2B) (SH3 domain-containing GRB2-like protein 1)	SH3GL1	341797	357124	472956	405426	344945	337444	411538	370525	348253	395257	350391	271596	493806	470956	458588	390626	362605	376772	339081	474450	58551.8	30433.3	26211.3	51113.7	14588.3	0.149892	0.0839297	0.0695681	0.150742	0.0307477	0.0227266	0.644098	0.605831	0.00999337	Yes	Yes	No	No	Yes	Yes	No	No	No
sp|P48553|TPC10_HUMAN	P48553	TPC10_HUMAN	Trafficking protein particle complex subunit 10 (Epilepsy holoprosencephaly candidate 1 protein) (EHOC-1) (Protein GT334) (Trafficking protein particle complex subunit TMEM1) (Transport protein particle subunit TMEM1) (TRAPP subunit TMEM1)	TRAPPC10	12167.7	26745.8	1673.59	14026.5	9952.13	22743.8	27647.6	33634.3	16273.6	32123.2	23945	25351.7	3006.44	6285.67	17612.7	13529	15574.2	25851.8	27140	8968.27	10280.8	5335.61	7200.33	3570.19	6257.42	0.75991	0.342594	0.278524	0.131547	0.697728	0.0234356	0.180152	0.0634542	0.0665543	Yes	Yes	Yes	Yes	Yes	Yes	No	No	No
sp|P18124|RL7_HUMAN	P18124	RL7_HUMAN	60S ribosomal protein L7 (Large ribosomal subunit protein uL30)	RPL7	516647	293267	311567	388325	255951	349072	347734	299445	486085	575206	508562	609977	451766	301668	278669	373827	331116	377754	564582	344034	101265	55513.1	79097.3	42078.6	76754.3	0.270887	0.167655	0.209388	0.0745305	0.223101	0.0235168	0.532374	0.00903825	0.687561	Yes	Yes	No	Yes	No	Yes	No	No	No
sp|P11279|LAMP1_HUMAN	P11279	LAMP1_HUMAN	Lysosome-associated membrane glycoprotein 1 (LAMP-1) (Lysosome-associated membrane protein 1) (CD107 antigen-like family member A) (CD antigen CD107a)	LAMP1	227041	224773	221955	233643	241412	237277	191164	185697	258452	264372	282070	287704	228711	150601	200120	224590	237444	211771	278048	193144	2080.24	3173.99	33083.5	9940.38	32267.9	0.00926241	0.0133673	0.156223	0.0357505	0.167067	0.0236663	0.336034	0.00531744	0.599155	Yes	Yes	No	Yes	No	Yes	No	No	No
sp|P30405|PPIF_HUMAN	P30405	PPIF_HUMAN	Peptidyl-prolyl cis-trans isomerase F, mitochondrial (PPIase F) (EC 5.2.1.8) (Cyclophilin D) (CyP-D) (CypD) (Cyclophilin F) (Mitochondrial cyclophilin) (CyP-M) (Rotamase F)	PPIF	217677	240418	192885	91627.7	117231	220158	188220	217459	124230	241504	242538	262472	183880	191526	223572	216993	143006	176637	248838	199659	19411.2	55547.4	38931.8	9649.69	17194.6	0.0894553	0.388428	0.220406	0.038779	0.0861195	0.024289	0.521848	0.0567039	0.486903	Yes	Yes	No	Yes	No	Yes	No	Yes	No
sp|Q9H1C7|CYTM1_HUMAN	Q9H1C7	CYTM1_HUMAN	Cysteine-rich and transmembrane domain-containing protein 1	CYSTM1	60704.8	86716.8	71988.6	71650.9	102734	64002	39321.2	64994.5	80787.7	88534.5	80424.6	76980.3	55103.7	65655.9	68653.9	73136.7	79462.4	61701.1	81979.8	63137.8	10650.3	16749.3	17088.1	4843.47	5811.36	0.145622	0.210783	0.276949	0.0590812	0.0920425	0.0243996	0.353071	0.848174	0.915794	Yes	Yes	No	No	No	Yes	No	No	No
sp|Q12905|ILF2_HUMAN	Q12905	ILF2_HUMAN	Interleukin enhancer-binding factor 2 (Nuclear factor of activated T-cells 45 kDa)	ILF2	790320	788373	719654	723034	793415	904971	795117	776252	826419	820510	859727	792999	683891	620528	743033	766116	807140	799263	824412	682484	32862.9	74906.8	20689.5	27381	50022.4	0.0428955	0.0928052	0.0258857	0.0332128	0.0732945	0.024456	0.892943	0.774682	0.0379963	Yes	Yes	No	No	Yes	Yes	No	No	No
sp|Q14919-2|NC2A_HUMAN	Q14919-2	NC2A_HUMAN	Dr1-associated corepressor (Dr1-associated protein 1) (Negative cofactor 2-alpha) (NC2-alpha)	DRAP1	46608.6	46659.3	42636.9	44618.7	45614.8	52538.3	49971.2	36973.5	41391	42625.6	38857.2	46499.3	31479.9	34394.4	25162.7	45301.6	47590.6	42778.6	42660.7	30345.6	1884.37	3522.08	5396.25	3119.94	3853.2	0.0415962	0.0740079	0.126144	0.0731339	0.126977	0.0246102	0.350502	0.212537	0.05688	Yes	Yes	No	No	Yes	Yes	No	No	No
sp|Q99523|SORT_HUMAN	Q99523	SORT_HUMAN	Sortilin (100 kDa NT receptor) (Glycoprotein 95) (Gp95) (Neurotensin receptor 3) (NT3) (NTR3)	SORT1	736333	662562	438023	621598	490368	943170	670670	385713	409592	754821	804303	895362	639970	691096	664798	612306	685045	488658	818162	665288	126863	190222	129070	58206.6	20874.8	0.20719	0.277678	0.264132	0.0711431	0.0313771	0.0249808	0.29352	0.397557	0.128672	Yes	Yes	No	No	No	Yes	No	No	No
sp|Q96SZ5|AEDO_HUMAN	Q96SZ5	AEDO_HUMAN	2-aminoethanethiol dioxygenase (EC 1.13.11.19) (Cysteamine dioxygenase)	ADO	55151.7	68641.4	72705.5	74367.9	42762.2	75213.5	45740.1	56838.6	67558.5	62647.1	65493.5	80783.6	44444	52612.9	47817.6	65499.5	64114.5	56712.4	69641.4	48291.5	7502.78	15102.3	8907.78	7963.93	3351.71	0.114547	0.235552	0.157069	0.114356	0.0694057	0.0250229	0.582638	0.670863	0.279021	Yes	Yes	No	No	No	Yes	No	No	No
sp|Q75T13|PGAP1_HUMAN	Q75T13	PGAP1_HUMAN	GPI inositol-deacylase (EC 3.1.-.-) (Post-GPI attachment to proteins factor 1) (hPGAP1)	PGAP1	22575.1	25238.6	18747.4	21313.3	39112.4	41021.8	31560.4	4447.89	3401.43	2458.79	9022.97	12431	28748.4	17195.6	24625.8	22187	33815.9	13136.6	7970.92	23523.3	2664.21	8874.92	13034.6	4138.55	4780.42	0.12008	0.262448	0.992238	0.519206	0.203221	0.0253871	0.137261	0.0202527	0.34971	Yes	Yes	Yes	Yes	No	Yes	No	No	No
sp|Q9NT62|ATG3_HUMAN	Q9NT62	ATG3_HUMAN	Ubiquitin-like-conjugating enzyme ATG3 (EC 2.3.2.-) (Autophagy-related protein 3) (APG3-like) (hApg3) (Protein PC3-96)	ATG3	80807.4	75908.9	76104.7	74593.3	77131.5	78435.6	77263.5	89544.8	72483.1	71417.3	70462	69185.9	81094.1	76290.3	74616.1	77607	76720.2	79763.8	70355	77333.5	2264.44	1595.34	7186.3	914.079	2745.57	0.0291783	0.0207943	0.0900947	0.0129924	0.035503	0.0270155	0.59012	0.00806855	0.678162	Yes	Yes	No	Yes	No	Yes	No	No	No
sp|P11441|UBL4A_HUMAN	P11441	UBL4A_HUMAN	Ubiquitin-like protein 4A (Ubiquitin-like protein GDX)	UBL4A	48434.1	57939.5	54488.3	23044.1	63790.6	69209.1	61172.4	20795.7	62905.1	43024.7	47313.7	38098.7	61748.5	51064	57074.6	53620.6	52014.6	48291.1	42812.4	56629	3928.77	20604.3	19455	3765.01	4373.3	0.0732697	0.396126	0.402869	0.0879421	0.0772271	0.0276313	0.861625	0.568044	0.586091	Yes	Yes	No	No	No	Yes	No	No	No
sp|P39687|AN32A_HUMAN	P39687	AN32A_HUMAN	Acidic leucine-rich nuclear phosphoprotein 32 family member A (Acidic nuclear phosphoprotein pp32) (pp32) (Leucine-rich acidic nuclear protein) (LANP) (Mapmodulin) (Potent heat-stable protein phosphatase 2A inhibitor I1PP2A) (Putative HLA-DR-associated protein I) (PHAPI)	ANP32A	419757	379884	376726	373179	364183	355691	340009	355163	423924	413418	375780	388694	333970	218329	216252	392122	364351	373032	392631	256184	19583.1	7140.48	36514.3	15615.7	55010	0.0499413	0.0195978	0.0978853	0.0397721	0.214729	0.0279273	0.757986	0.0803271	0.0665679	Yes	Yes	No	Yes	Yes	Yes	No	No	No
sp|P62745|RHOB_HUMAN	P62745	RHOB_HUMAN	Rho-related GTP-binding protein RhoB (Rho cDNA clone 6) (h6)	RHOB	1.42911e+06	1.95706e+06	1.91673e+06	1.96985e+06	1.46602e+06	1.4063e+06	1.74015e+06	1.41399e+06	1.50515e+06	1.51513e+06	1.61897e+06	1.6221e+06	1.85163e+06	1.74214e+06	1.7149e+06	1.76763e+06	1.61406e+06	1.5531e+06	1.5854e+06	1.76956e+06	239938	252759	137403	49704.5	59090.8	0.13574	0.156599	0.0884702	0.0313513	0.033393	0.0279706	0.779368	0.882621	0.110108	Yes	Yes	No	No	Yes	Yes	No	No	No
sp|P62873|GBB1_HUMAN	P62873	GBB1_HUMAN	Guanine nucleotide-binding protein G(I)/G(S)/G(T) subunit beta-1 (Transducin beta chain 1)	GNB1	3.25931e+07	4.78625e+07	4.57797e+07	4.63643e+07	4.05643e+07	3.19224e+07	4.56992e+07	3.85617e+07	4.21889e+07	3.96101e+07	3.73388e+07	3.62783e+07	4.8194e+07	5.1983e+07	4.24714e+07	4.20784e+07	3.9617e+07	4.21499e+07	3.77424e+07	4.75494e+07	6.76081e+06	5.93379e+06	2.914e+06	1.38981e+06	3.90975e+06	0.160672	0.149779	0.0691342	0.0368235	0.0822249	0.0287698	0.616682	0.686003	0.192412	Yes	Yes	No	No	No	Yes	No	No	No
sp|P19174|PLCG1_HUMAN	P19174	PLCG1_HUMAN	1-phosphatidylinositol 4,5-bisphosphate phosphodiesterase gamma-1 (EC 3.1.4.11) (PLC-148) (Phosphoinositide phospholipase C-gamma-1) (Phospholipase C-II) (PLC-II) (Phospholipase C-gamma-1) (PLC-gamma-1)	PLCG1	83794	70341.7	98696.7	86127.2	106087	107718	89474.6	88640.8	64869.4	104376	102517	132662	79471.1	81979.8	80206.1	84277.5	99977.5	80994.9	113185	80552.4	11580.9	9816.22	11407.6	13793.3	1053.04	0.137414	0.0981843	0.140843	0.121865	0.0130728	0.0289412	0.149025	0.331813	0.959049	Yes	Yes	Yes	No	No	Yes	No	No	No
sp|P14209|CD99_HUMAN	P14209	CD99_HUMAN	CD99 antigen (12E7) (E2 antigen) (Protein MIC2) (T-cell surface glycoprotein E2) (CD antigen CD99)	CD99	16002.6	43727.6	52417.8	13714.3	10808.5	8352.5	30314.9	72348	64230.8	11601.7	34249.9	18962.3	44737.2	65426.2	82884.2	37382.7	10958.4	55631.2	21604.6	64349.2	15528.7	2191.5	18205.5	9432.95	15592.1	0.415399	0.199983	0.327253	0.436617	0.242304	0.0294567	0.0261656	0.19499	0.634115	Yes	Yes	Yes	No	No	Yes	No	No	No
sp|P50502|F10A1_HUMAN	P50502	F10A1_HUMAN	Hsc70-interacting protein (Hip) (Aging-associated protein 2) (Progesterone receptor-associated p48 protein) (Protein FAM10A1) (Putative tumor suppressor ST13) (Renal carcinoma antigen NY-REN-33) (Suppression of tumorigenicity 13 protein)	ST13	1.39587e+06	1.36272e+06	1.30903e+06	1.44319e+06	1.42877e+06	1.4783e+06	1.16045e+06	1.50575e+06	1.38965e+06	1.3341e+06	1.34451e+06	1.41733e+06	1.00371e+06	1.08975e+06	1.24909e+06	1.35587e+06	1.45009e+06	1.35195e+06	1.36532e+06	1.11418e+06	35780.6	20799.1	143467	37025.5	101654	0.0263894	0.0143433	0.106119	0.0271186	0.0912359	0.0304207	0.392613	0.0476872	0.128394	Yes	Yes	No	Yes	Yes	Yes	No	No	No
sp|O14917|PCD17_HUMAN	O14917	PCD17_HUMAN	Protocadherin-17 (Protocadherin-68)	PCDH17	323046	274771	358077	323514	363329	510538	235963	478534	344081	360437	323062	279096	383964	416370	430190	318631	399127	352859	320865	410175	34152.3	80438.9	99223.7	33243.6	19373.2	0.107184	0.201537	0.281199	0.103606	0.0472317	0.0304263	0.635458	0.272412	0.467615	Yes	Yes	No	No	No	Yes	No	No	No
sp|Q92841|DDX17_HUMAN	Q92841	DDX17_HUMAN	Probable ATP-dependent RNA helicase DDX17 (EC 3.6.4.13) (DEAD box protein 17) (DEAD box protein p72) (DEAD box protein p82) (RNA-dependent helicase p72)	DDX17	1.20954e+06	1.02777e+06	1.11335e+06	1.13893e+06	1.16146e+06	1.3939e+06	1.02717e+06	1.16618e+06	1.30982e+06	1.13827e+06	1.09782e+06	1.09777e+06	995767	959140	1.05993e+06	1.11689e+06	1.23143e+06	1.16773e+06	1.11129e+06	1.00495e+06	74246.8	115250	115396	19078.9	41656.8	0.0664766	0.0935906	0.0988216	0.0171684	0.0414518	0.0304367	0.61008	0.219494	0.13384	Yes	Yes	No	No	No	Yes	No	No	No
sp|Q13561|DCTN2_HUMAN	Q13561	DCTN2_HUMAN	Dynactin subunit 2 (50 kDa dynein-associated polypeptide) (Dynactin complex 50 kDa subunit) (DCTN-50) (p50 dynamitin)	DCTN2	2.61937e+06	2.73183e+06	2.82454e+06	2.78828e+06	3.09781e+06	2.64322e+06	2.43385e+06	2.98568e+06	2.93435e+06	2.76384e+06	2.73077e+06	2.98224e+06	2.61702e+06	2.49139e+06	2.45245e+06	2.72525e+06	2.8431e+06	2.78463e+06	2.82562e+06	2.52029e+06	83889.4	189590	248917	111567	70224.9	0.0307823	0.0666843	0.0893898	0.0394841	0.0278638	0.0306314	0.804605	0.915907	0.221867	Yes	Yes	No	No	No	Yes	No	No	No
sp|P18085|ARF4_HUMAN	P18085	ARF4_HUMAN	ADP-ribosylation factor 4	ARF4	1.39823e+06	1.19201e+06	1.69229e+06	1.61622e+06	1.62116e+06	1.29183e+06	1.4774e+06	1.75112e+06	1.46339e+06	1.688e+06	1.78237e+06	1.82183e+06	1.56246e+06	1.23098e+06	1.46259e+06	1.42751e+06	1.50973e+06	1.56397e+06	1.76407e+06	1.41868e+06	205282	154097	132456	56150.4	138842	0.143804	0.102069	0.0846922	0.03183	0.0978675	0.0310376	0.724998	0.0933705	0.344565	Yes	Yes	No	Yes	No	Yes	No	No	No
sp|Q9H2H8|PPIL3_HUMAN	Q9H2H8	PPIL3_HUMAN	Peptidyl-prolyl cis-trans isomerase-like 3 (PPIase) (EC 5.2.1.8) (Cyclophilin J) (CyPJ) (Cyclophilin-like protein PPIL3) (Rotamase PPIL3)	PPIL3	47687.3	51023.4	45973.3	61134.6	61201	64754.2	31473.1	44867.5	45043.2	58887.8	67196.3	52773.9	26713.3	44613.5	40754.1	48228	62363.3	40461.3	59619.3	37360.3	2096.85	1690.86	6355.98	5910.6	7691.68	0.0434778	0.0271131	0.157088	0.099139	0.205878	0.0315204	0.00924365	0.562175	0.682993	Yes	Yes	Yes	No	No	Yes	No	No	No
sp|P62913|RL11_HUMAN	P62913	RL11_HUMAN	60S ribosomal protein L11 (CLL-associated antigen KW-12) (Large ribosomal subunit protein uL5)	RPL11	255109	236467	339846	388029	365019	425663	333944	324393	354442	397300	399009	318126	293429	195457	248468	277141	392904	337593	371478	245785	44987.8	24996.4	12536	37732.3	40041.9	0.162328	0.0636196	0.0371334	0.101573	0.162914	0.0319499	0.0489491	0.539863	0.0364179	Yes	Yes	Yes	No	Yes	Yes	No	No	No
sp|P02766|TTHY_HUMAN	P02766	TTHY_HUMAN	Transthyretin (ATTR) (Prealbumin) (TBPA)	TTR	478671	383800	385554	219481	248947	187554	490516	589326	375976	235182	471415	132683	567575	669935	607985	416008	218661	485273	279760	615165	44315	25070.3	87178.6	141834	42095.5	0.106524	0.114654	0.179649	0.506983	0.0684295	0.0327109	0.014185	0.580892	0.130617	Yes	Yes	Yes	No	Yes	Yes	No	No	No
sp|P48147|PPCE_HUMAN	P48147	PPCE_HUMAN	Prolyl endopeptidase (PE) (EC 3.4.21.26) (Post-proline cleaving enzyme)	PREP	1.48502e+06	1.2997e+06	1.54114e+06	1.5978e+06	1.37265e+06	1.65489e+06	1.36704e+06	1.44931e+06	1.40164e+06	1.71255e+06	1.60591e+06	1.54778e+06	1.42981e+06	1.49839e+06	1.41032e+06	1.44196e+06	1.54178e+06	1.406e+06	1.62208e+06	1.44617e+06	103163	121845	33725.5	68228.4	37768.9	0.0715436	0.0790286	0.0239869	0.0420623	0.0261165	0.0332172	0.203419	0.461725	0.324625	Yes	Yes	No	No	No	Yes	No	No	No
sp|P36507|MP2K2_HUMAN	P36507	MP2K2_HUMAN	Dual specificity mitogen-activated protein kinase kinase 2 (MAP kinase kinase 2) (MAPKK 2) (EC 2.7.12.2) (ERK activator kinase 2) (MAPK/ERK kinase 2) (MEK 2)	MAP2K2	259205	264012	313527	274386	284130	285035	278509	281571	274739	302900	285970	276113	263002	245194	222846	278915	281183	278273	288328	243680	24553.2	4820.99	2794.15	11062.1	16428.2	0.088031	0.0171453	0.010041	0.0383665	0.067417	0.033278	0.501135	0.449536	0.0425695	Yes	Yes	No	No	Yes	Yes	No	No	No
sp|Q71UI9|H2AV_HUMAN	Q71UI9	H2AV_HUMAN	Histone H2A.V (H2A.F/Z) (H2A.Z variant histone 2)	H2AZ2	168334	223356	176176	123216	159032	227272	152501	166331	200271	167902	189961	145097	135035	112646	107539	189288	169840	173034	167653	118407	24301	43162.5	20069.5	18316.4	11941.5	0.128381	0.254137	0.115986	0.109251	0.100852	0.0333691	0.928951	0.950588	0.0297083	Yes	Yes	No	No	Yes	Yes	No	No	No
sp|P14550|AK1A1_HUMAN	P14550	AK1A1_HUMAN	Aldo-keto reductase family 1 member A1 (EC 1.1.1.2) (EC 1.1.1.372) (EC 1.1.1.54) (Alcohol dehydrogenase [NADP(+)]) (Aldehyde reductase) (Glucuronate reductase) (EC 1.1.1.19) (Glucuronolactone reductase) (EC 1.1.1.20)	AKR1A1	1.80194e+06	2.02738e+06	2.19495e+06	1.47877e+06	2.16551e+06	2.26105e+06	2.03081e+06	1.80811e+06	2.47477e+06	2.32547e+06	2.13637e+06	2.39175e+06	1.43635e+06	2.02152e+06	1.55663e+06	2.00809e+06	1.96844e+06	2.10457e+06	2.28453e+06	1.6715e+06	161026	348443	277113	108205	252325	0.0801886	0.177014	0.131672	0.0473642	0.150957	0.0342576	0.687738	0.287721	0.177563	Yes	Yes	No	No	Yes	Yes	No	No	No
sp|Q15181|IPYR_HUMAN	Q15181	IPYR_HUMAN	Inorganic pyrophosphatase (EC 3.6.1.1) (Pyrophosphate phospho-hydrolase) (PPase)	PPA1	974790	903849	994258	1.03801e+06	825614	1.21482e+06	987517	896607	1.19812e+06	1.08577e+06	1.26694e+06	1.24755e+06	1.00057e+06	810133	990548	957633	1.02615e+06	1.02741e+06	1.20009e+06	933750	38851.9	159113	126282	81218.2	87506.2	0.0405708	0.155058	0.122912	0.0676769	0.0937148	0.0343527	0.993392	0.240558	0.437222	Yes	Yes	No	No	No	Yes	No	No	No
sp|O60518|RNBP6_HUMAN	O60518	RNBP6_HUMAN	Ran-binding protein 6 (RanBP6)	RANBP6	12227.3	14624.3	11101.2	13327.2	12518.6	15211	15353	12965.5	13354.2	21292.9	17090.8	14664.1	1575.22	2498.13	12141.9	12650.9	13685.6	13890.9	17682.6	5405.1	1469.15	1128	1046	2738.37	4778.55	0.11613	0.0824228	0.0753013	0.154863	0.884082	0.0344286	0.859466	0.128946	0.0701964	Yes	Yes	No	Yes	Yes	Yes	No	No	No
sp|Q9UIV1|CNOT7_HUMAN	Q9UIV1	CNOT7_HUMAN	CCR4-NOT transcription complex subunit 7 (EC 3.1.13.4) (BTG1-binding factor 1) (CCR4-associated factor 1) (CAF-1) (Caf1a)	CNOT7	28573.9	19030	17641.7	17084.3	26856.5	30220.8	21564.5	24148.6	23135.8	37898.1	27826.9	31965	20247.2	18281.4	25284.9	21748.6	24720.5	22949.6	32563.3	21271.2	4859.41	5571.54	1063.14	4133.24	2949.41	0.223436	0.225381	0.046325	0.126929	0.138657	0.0346785	0.681643	0.185108	0.491123	Yes	Yes	No	No	No	Yes	No	No	No
sp|Q12974|TP4A2_HUMAN	Q12974	TP4A2_HUMAN	Protein tyrosine phosphatase type IVA 2 (EC 3.1.3.48) (HU-PP-1) (OV-1) (PTP(CAAXII)) (Protein-tyrosine phosphatase 4a2) (Protein-tyrosine phosphatase of regenerating liver 2) (PRL-2)	PTP4A2	22111.3	3648.19	19186.1	27563.1	31655.6	27546.7	31809	41066.9	16638.3	19092.3	18477.2	19870.6	32075.4	27661.4	22891.1	14981.9	28921.8	29838.1	19146.7	27542.6	8102.6	1933.1	10069.8	570.148	3750.4	0.540828	0.0668388	0.337483	0.0297779	0.136167	0.0351851	0.905533	0.00236542	0.777631	Yes	Yes	No	Yes	No	Yes	No	No	No
sp|P29218-3|IMPA1_HUMAN	P29218-3	IMPA1_HUMAN	Inositol monophosphatase 1 (IMP 1) (IMPase 1) (EC 3.1.3.25) (D-galactose 1-phosphate phosphatase) (EC 3.1.3.94) (Inositol-1(or 4)-monophosphatase 1) (Lithium-sensitive myo-inositol monophosphatase A1)	IMPA1	1.67015e+06	1.86235e+06	1.70583e+06	1.70783e+06	2.14371e+06	2.00378e+06	1.2822e+06	2.01626e+06	1.47711e+06	1.78068e+06	1.9893e+06	1.87956e+06	1.13703e+06	1.62858e+06	1.43122e+06	1.74611e+06	1.95177e+06	1.59186e+06	1.88318e+06	1.39894e+06	83474.8	181708	310469	85207.6	201969	0.0478061	0.0930992	0.195035	0.0452467	0.144373	0.0353881	0.230011	0.654117	0.502226	Yes	Yes	No	No	No	Yes	No	No	No
sp|Q8WWI1|LMO7_HUMAN	Q8WWI1	LMO7_HUMAN	LIM domain only protein 7 (LMO-7) (F-box only protein 20) (LOMP)	LMO7	25857.6	25503.5	18226.1	18835.1	27296.6	28922.7	27881.9	23205.5	19653.9	15102.2	19674.9	12408.3	22936.7	32382.5	25094.6	23195.7	25018.2	23580.5	15728.5	26804.6	3517.02	4422.15	3369.51	2999.46	4041.37	0.151624	0.176758	0.142894	0.190703	0.150772	0.0357899	0.733099	0.069793	0.435071	Yes	Yes	No	Yes	No	Yes	No	No	No
sp|Q9NX46|ARHL2_HUMAN	Q9NX46	ARHL2_HUMAN	ADP-ribose glycohydrolase ARH3 (ADP-ribosylhydrolase 3) (O-acetyl-ADP-ribose deacetylase ARH3) (EC 3.5.1.-) (Poly(ADP-ribose) glycohydrolase ARH3) (EC 3.2.1.143) ([Protein ADP-ribosylarginine] hydrolase-like protein 2) ([Protein ADP-ribosylserine] hydrolase) (EC 3.2.2.-)	ADPRS	143020	91669.2	137325	47327.2	135400	147038	447454	123225	142602	132907	149319	120784	95249.2	114382	99845.8	124005	109922	237760	134337	103159	22982.6	44515.5	148487	11693.3	8154.5	0.185336	0.404973	0.624524	0.0870448	0.0790479	0.0364708	0.308299	0.494859	0.269726	Yes	Yes	No	No	No	Yes	No	Yes	No
sp|Q9Y4F5|C170B_HUMAN	Q9Y4F5	C170B_HUMAN	Centrosomal protein of 170 kDa protein B (Centrosomal protein 170B) (Cep170B)	CEP170B	111015	115309	139869	84692.3	196631	147233	215893	178498	152703	147483	104624	121577	160846	175404	160683	122064	142852	182365	124561	165644	12711.4	45803.5	25941.6	17623.7	6901.72	0.104137	0.320636	0.142251	0.141486	0.0416659	0.0373033	0.348283	0.626022	0.428131	Yes	Yes	No	No	No	Yes	No	No	No
sp|P30041|PRDX6_HUMAN	P30041	PRDX6_HUMAN	Peroxiredoxin-6 (EC 1.11.1.27) (1-Cys peroxiredoxin) (1-Cys PRX) (24 kDa protein) (Acidic calcium-independent phospholipase A2) (aiPLA2) (EC 3.1.1.4) (Antioxidant protein 2) (Glutathione-dependent peroxiredoxin) (Liver 2D page spot 40) (Non-selenium glutathione peroxidase) (NSGPx) (Red blood cells page spot 12)	PRDX6	1.81921e+07	1.64918e+07	1.57859e+07	1.74138e+07	2.14873e+07	1.41354e+07	1.81999e+07	1.87583e+07	1.67762e+07	1.74492e+07	2.08123e+07	2.04318e+07	1.67556e+07	1.36086e+07	1.54388e+07	1.68233e+07	1.76789e+07	1.79115e+07	1.95644e+07	1.52677e+07	1.0099e+06	3.00727e+06	834493	1.50375e+06	1.29046e+06	0.0600298	0.170105	0.0465899	0.0768616	0.0845219	0.0374192	0.921125	0.47211	0.0717532	Yes	Yes	No	No	Yes	Yes	No	No	No
sp|O95571|ETHE1_HUMAN	O95571	ETHE1_HUMAN	Persulfide dioxygenase ETHE1, mitochondrial (EC 1.13.11.18) (Ethylmalonic encephalopathy protein 1) (Hepatoma subtracted clone one protein) (Sulfur dioxygenase ETHE1)	ETHE1	186844	158377	119438	164919	188118	216450	167034	160737	132278	158241	210732	162849	105269	102104	138101	154887	189829	153350	177274	115158	27628.8	21071.8	15120.2	23733	16274.9	0.178381	0.111004	0.0985993	0.133878	0.141327	0.0379315	0.117561	0.605696	0.0718777	Yes	Yes	Yes	No	Yes	Yes	No	Yes	No
sp|Q8WUK0|PTPM1_HUMAN	Q8WUK0	PTPM1_HUMAN	Phosphatidylglycerophosphatase and protein-tyrosine phosphatase 1 (EC 3.1.3.27) (PTEN-like phosphatase) (Phosphoinositide lipid phosphatase) (Protein-tyrosine phosphatase mitochondrial 1) (EC 3.1.3.16) (EC 3.1.3.48)	PTPMT1	32197	38251.5	32607.5	44263.1	37304.3	59574.3	36966.8	40391.7	27789.4	36437	42563.8	35802.3	30665.9	31479.1	32450.3	34352	47047.2	35049.3	38267.7	31531.8	2762.47	9302.39	5320.54	3048.84	729.401	0.0804166	0.197725	0.151802	0.0796715	0.0231322	0.0384505	0.188518	0.273469	0.406717	Yes	Yes	No	No	No	Yes	No	Yes	No
sp|Q9UPV7|PHF24_HUMAN	Q9UPV7	PHF24_HUMAN	PHD finger protein 24	PHF24	1.23301e+06	1.47885e+06	1.67535e+06	1.29678e+06	880891	801579	1.89341e+06	1.41486e+06	1.32869e+06	1.22996e+06	1.44673e+06	640019	1.8142e+06	1.85216e+06	1.84981e+06	1.46241e+06	993084	1.54565e+06	1.10557e+06	1.83872e+06	180956	217174	248405	340881	17365.6	0.123738	0.218686	0.160712	0.308331	0.00944439	0.0384889	0.0769584	0.713968	0.171353	Yes	Yes	Yes	No	No	Yes	No	No	No
sp|P03891|NU2M_HUMAN	P03891	NU2M_HUMAN	NADH-ubiquinone oxidoreductase chain 2 (EC 7.1.1.2) (NADH dehydrogenase subunit 2)	MT-ND2	291904	281596	292945	328245	284324	428797	258309	294818	219655	311390	304939	287735	268044	284194	259233	288815	347122	257594	301355	270490	5122.56	60472.1	30689.3	9983.86	10336.1	0.0177364	0.17421	0.119139	0.0331299	0.0382126	0.0385005	0.135291	0.350514	0.603369	Yes	Yes	Yes	No	No	Yes	No	Yes	No
sp|O95295|SNAPN_HUMAN	O95295	SNAPN_HUMAN	SNARE-associated protein Snapin (Biogenesis of lysosome-related organelles complex 1 subunit 7) (BLOC-1 subunit 7) (Synaptosomal-associated protein 25-binding protein) (SNAP-associated protein)	SNAPIN	42301	43242.2	55183.5	35197.6	41207.8	38130.7	49095.9	44821.1	41176.5	45933.2	49210.3	49992.2	31546.7	31932.1	43672.3	46908.9	38178.7	45031.2	48378.6	35717.1	5863.62	2453.88	3236.51	1758.35	5627.4	0.125	0.0642736	0.0718725	0.0363457	0.157555	0.0385102	0.0754967	0.00878667	0.112332	Yes	Yes	Yes	Yes	Yes	Yes	No	No	No
sp|Q07866-9|KLC1_HUMAN	Q07866-9	KLC1_HUMAN	Kinesin light chain 1 (KLC 1)	KLC1	675049	729163	796412	746766	717916	701382	735866	740230	740760	640575	653109	596701	677706	722283	762529	733541	722021	738952	630128	720840	49643	18753.9	2192.67	24184.3	34643.7	0.0676758	0.0259742	0.00296728	0.0383799	0.0480602	0.03854	0.273543	0.0131957	0.501521	Yes	Yes	No	Yes	No	Yes	No	No	No
sp|Q96C19|EFHD2_HUMAN	Q96C19	EFHD2_HUMAN	EF-hand domain-containing protein D2 (Swiprosin-1)	EFHD2	1.49245e+06	1.74871e+06	1.7729e+06	1.45783e+06	1.48079e+06	1.42718e+06	1.57457e+06	2.00367e+06	1.82551e+06	1.41323e+06	1.49455e+06	1.37004e+06	1.59255e+06	1.7985e+06	1.59315e+06	1.67135e+06	1.45527e+06	1.80125e+06	1.42594e+06	1.6614e+06	126889	21961.1	176017	51618.3	96944.9	0.0759199	0.0150907	0.0977194	0.0361995	0.0583515	0.0387117	0.0509328	0.500681	0.380711	Yes	Yes	Yes	No	No	Yes	No	No	No
sp|Q96TA1|NIBL1_HUMAN	Q96TA1	NIBL1_HUMAN	Protein Niban 2 (Meg-3) (Melanoma invasion by ERK) (MINERVA) (Niban-like protein 1) (Protein FAM129B)	NIBAN2	98783.6	89158.8	100866	17114.6	31528.7	98830.9	47319.8	18323	66557.9	17659	32054.7	7640.58	93423.9	101355	42360.1	96269.4	49158.1	44066.9	19118.1	79046.5	5099.29	35613.5	19825.7	10020.3	26142.5	0.052969	0.72447	0.4499	0.524125	0.330723	0.0388887	0.868372	0.314846	0.206108	Yes	Yes	No	No	No	Yes	No	No	No
sp|Q6YP21|KAT3_HUMAN	Q6YP21	KAT3_HUMAN	Kynurenine--oxoglutarate transaminase 3 (EC 2.6.1.7) (Cysteine-S-conjugate beta-lyase 2) (EC 4.4.1.13) (Kynurenine aminotransferase 3) (Kynurenine aminotransferase III) (KATIII) (Kynurenine--glyoxylate transaminase) (EC 2.6.1.63) (Kynurenine--oxoglutarate transaminase III)	KYAT3	475581	382964	362989	379047	166350	453857	436674	540443	447591	369334	263237	262164	417051	545648	426938	407178	333085	474903	298245	463212	49050.8	121791	46557.7	50269.1	58430.6	0.120465	0.365645	0.0980362	0.16855	0.126142	0.038904	0.198823	0.727416	0.835698	Yes	Yes	No	No	No	Yes	No	No	No
sp|Q7Z794|K2C1B_HUMAN	Q7Z794	K2C1B_HUMAN	Keratin, type II cytoskeletal 1b (Cytokeratin-1B) (CK-1B) (Keratin-77) (K77) (Type-II keratin Kb39)	KRT77	26497.4	14040.1	12583.6	7032.5	56993.9	9420.88	26722.8	12062.8	27114.5	5228.32	9425.94	12572.1	24623.3	14425.9	21368	17707	24482.4	21966.7	9075.47	20139.1	6244.1	23009.7	7004.92	3008.33	4252.79	0.352634	0.939847	0.318888	0.331479	0.211171	0.0398022	0.889565	0.40092	0.768223	Yes	Yes	No	No	No	Yes	No	No	No
sp|Q5FWE3|PRRT3_HUMAN	Q5FWE3	PRRT3_HUMAN	Proline-rich transmembrane protein 3	PRRT3	239100	238477	272723	229909	213771	240078	284316	205073	243923	192324	238198	154277	253014	305359	337241	250100	227919	244438	194933	298538	15998.7	10831.6	32352.8	34310.1	34722.1	0.0639693	0.047524	0.132356	0.17601	0.116307	0.0398789	0.531144	0.264518	0.182226	Yes	Yes	No	No	Yes	Yes	No	No	No
sp|Q92530|PSMF1_HUMAN	Q92530	PSMF1_HUMAN	Proteasome inhibitor PI31 subunit (hPI31)	PSMF1	73672.4	76969.8	77557.8	151948	85938.9	59844.8	84960.2	96645.6	87181.8	45016.8	69882	41394.3	91319.7	73164.7	85559.4	76066.7	99243.8	89595.9	52097.7	83347.9	1709.95	38760	5066.74	12662.1	7574.89	0.0224796	0.390553	0.0565511	0.243045	0.0908827	0.0401299	0.744651	0.177357	0.387166	Yes	Yes	No	No	No	Yes	No	No	No
sp|Q9UJW0|DCTN4_HUMAN	Q9UJW0	DCTN4_HUMAN	Dynactin subunit 4 (Dyn4) (Dynactin subunit p62)	DCTN4	25578.1	39260.3	47329.4	32263.8	25148.9	10208.3	31960.3	43021.5	40042.5	35543.1	36248.9	44685.1	30066.3	30540.9	29353.7	37389.3	22540.3	38341.4	38825.7	29986.9	8977.96	9191.08	4673.19	4153.22	487.912	0.240121	0.407762	0.121884	0.106971	0.0162708	0.0403725	0.0961074	0.0844612	0.0657347	Yes	Yes	Yes	Yes	Yes	Yes	No	No	No
sp|P43004|EAA2_HUMAN	P43004	EAA2_HUMAN	Excitatory amino acid transporter 2 (Glutamate/aspartate transporter II) (Sodium-dependent glutamate/aspartate transporter 2) (Solute carrier family 1 member 2)	SLC1A2	1.3792e+07	1.61426e+07	1.49144e+07	1.33494e+07	1.44234e+07	1.33596e+07	2.0209e+07	2.26475e+07	1.04193e+07	1.21166e+07	1.25002e+07	1.01202e+07	1.71531e+07	2.13187e+07	1.47285e+07	1.49497e+07	1.37108e+07	1.77586e+07	1.1579e+07	1.77335e+07	959963	503891	5.28428e+06	1.04333e+06	2.72156e+06	0.0642129	0.0367514	0.297561	0.0901052	0.15347	0.0404915	0.341544	0.0599167	0.99551	Yes	Yes	No	Yes	No	Yes	No	No	No
sp|Q9GZQ8|MLP3B_HUMAN	Q9GZQ8	MLP3B_HUMAN	Microtubule-associated proteins 1A/1B light chain 3B (Autophagy-related protein LC3 B) (Autophagy-related ubiquitin-like modifier LC3 B) (MAP1 light chain 3-like protein 2) (MAP1A/MAP1B light chain 3 B) (MAP1A/MAP1B LC3 B) (Microtubule-associated protein 1 light chain 3 beta)	MAP1LC3B	2.5752e+06	2.27912e+06	2.88794e+06	2.41753e+06	2.65978e+06	2.05355e+06	2.5531e+06	2.28228e+06	2.42854e+06	2.85761e+06	2.29691e+06	2.49034e+06	2.07945e+06	2.04486e+06	2.04591e+06	2.58075e+06	2.37695e+06	2.42131e+06	2.54829e+06	2.05674e+06	248580	249149	110681	232542	16063.8	0.0963207	0.104819	0.0457113	0.0912541	0.00781032	0.0406475	0.829311	0.516361	0.00995625	Yes	Yes	No	No	Yes	Yes	No	No	No
sp|Q15126|PMVK_HUMAN	Q15126	PMVK_HUMAN	Phosphomevalonate kinase (PMKase) (hPMK) (EC 2.7.4.2)	PMVK	131212	141276	107957	116055	155106	125204	137272	137974	129575	158030	176222	164581	147522	95228.2	109981	126815	132122	134940	166278	117577	13953.4	16676.3	3804.61	7522.95	22014.2	0.11003	0.126219	0.0281948	0.0452433	0.187232	0.0415348	0.827179	0.0575611	0.333421	Yes	Yes	No	Yes	No	Yes	No	No	No
sp|P07195|LDHB_HUMAN	P07195	LDHB_HUMAN	L-lactate dehydrogenase B chain (LDH-B) (EC 1.1.1.27) (LDH heart subunit) (LDH-H) (Renal carcinoma antigen NY-REN-46)	LDHB	4.9028e+07	4.77641e+07	4.80429e+07	4.99347e+07	5.2388e+07	4.76602e+07	3.2691e+07	4.58016e+07	4.93345e+07	4.95681e+07	4.75461e+07	4.62105e+07	4.5597e+07	4.37667e+07	4.332e+07	4.82783e+07	4.99943e+07	4.2609e+07	4.77749e+07	4.42279e+07	542164	1.93057e+06	7.1599e+06	1.38027e+06	985109	0.01123	0.0386157	0.168037	0.0288912	0.0222735	0.0416332	0.231779	0.256537	0.767256	Yes	Yes	No	No	No	Yes	No	No	No
sp|O60547|GMDS_HUMAN	O60547	GMDS_HUMAN	GDP-mannose 4,6 dehydratase (EC 4.2.1.47) (GDP-D-mannose dehydratase) (GMD)	GMDS	16366.3	63118.3	91443.9	80256.6	16332.5	3375.32	83831.1	76276.8	102546	100189	60275.7	75135.8	18814.6	20318.6	53241.8	56976.2	33321.5	87551.3	78533.5	30791.7	30956.5	33607.1	11042.2	16470.7	15886.5	0.543323	1.00857	0.126123	0.209728	0.515935	0.0419507	0.0960241	0.162742	0.0142725	Yes	Yes	Yes	No	Yes	Yes	No	No	No
sp|Q8N0X7|SPG20_HUMAN	Q8N0X7	SPG20_HUMAN	Spartin (Spastic paraplegia 20 protein) (Trans-activated by hepatitis C virus core protein 1)	SPART	64886.3	35368.5	70492.8	103152	92911.6	91616.4	28630.1	70477.5	93829.9	66062.8	89292.1	89181.1	50883.3	60832.2	32327.3	56915.9	95893.4	64312.5	81512	48014.3	15407.3	5159.98	26972.3	10924.3	11812.6	0.270702	0.0538096	0.419394	0.134021	0.246022	0.0422077	0.179201	0.167582	0.477509	Yes	Yes	No	No	No	Yes	No	No	No
sp|Q53H82|LACB2_HUMAN	Q53H82	LACB2_HUMAN	Endoribonuclease LACTB2 (EC 3.1.27.-) (Beta-lactamase-like protein 2)	LACTB2	71699.1	68431.9	70708.4	52460.7	75751.5	97395.4	52986	86255.9	76833.7	71236.4	70621.7	85000.7	60039.4	63007.7	61822.7	70279.8	75202.5	72025.2	75619.6	61623.3	1367.85	18348.6	14001.5	6638.18	1219.97	0.0194629	0.24399	0.194397	0.0877838	0.0197972	0.0426987	0.855129	0.977333	0.354325	Yes	Yes	No	No	No	Yes	No	Yes	No
sp|Q9UPR0|PLCL2_HUMAN	Q9UPR0	PLCL2_HUMAN	Inactive phospholipase C-like protein 2 (PLC-L(2)) (PLC-L2) (Phospholipase C-L2) (Phospholipase C-epsilon-2) (PLC-epsilon-2)	PLCL2	37371.9	41204.6	34841.4	38892.3	35241	21580.5	36231.7	38607.9	38207.8	27687.6	14137.5	6166.56	36382.6	31176.9	42071.4	37806	31904.6	37682.5	15997.2	36543.6	2615.83	7450.87	1038.76	8883.79	4449.13	0.0691908	0.233536	0.0275661	0.555333	0.121749	0.0430482	0.338479	0.124344	0.742231	Yes	Yes	No	Yes	No	Yes	No	No	No
sp|Q8N3E9|PLCD3_HUMAN	Q8N3E9	PLCD3_HUMAN	1-phosphatidylinositol 4,5-bisphosphate phosphodiesterase delta-3 (EC 3.1.4.11) (Phosphoinositide phospholipase C-delta-3) (Phospholipase C-delta-3) (PLC-delta-3)	PLCD3	75679.7	43646.2	63319.7	42351	64994.8	50327.5	95123.8	77263.9	33578.3	68280.1	60050.8	45524.4	38828.3	38702.4	38088.8	60881.9	52557.8	68655.4	57951.8	38539.8	13190.7	9377.86	25852.7	9407.81	323.019	0.216661	0.17843	0.376557	0.162339	0.00838143	0.0434014	0.454311	0.596536	0.174847	Yes	Yes	No	No	No	Yes	No	No	No
sp|P12277|KCRB_HUMAN	P12277	KCRB_HUMAN	Creatine kinase B-type (EC 2.7.3.2) (Brain creatine kinase) (B-CK) (Creatine kinase B chain) (Creatine phosphokinase B-type) (CPK-B)	CKB	1.32593e+08	1.2465e+08	1.1791e+08	1.25436e+08	1.50275e+08	1.55026e+08	1.24719e+08	1.46228e+08	1.28981e+08	1.11448e+08	1.1929e+08	1.12717e+08	1.21221e+08	1.33371e+08	1.38526e+08	1.25051e+08	1.43579e+08	1.33309e+08	1.14485e+08	1.31039e+08	6.00078e+06	1.2975e+07	9.299e+06	3.43706e+06	7.25473e+06	0.0479867	0.0903685	0.0697551	0.0300219	0.055363	0.0434048	0.414382	0.0374624	0.798958	Yes	Yes	No	Yes	No	Yes	No	No	No
sp|P04181|OAT_HUMAN	P04181	OAT_HUMAN	Ornithine aminotransferase, mitochondrial (EC 2.6.1.13) (Ornithine delta-aminotransferase) (Ornithine--oxo-acid aminotransferase) [Cleaved into: Ornithine aminotransferase, hepatic form; Ornithine aminotransferase, renal form]	OAT	504887	428341	424915	538882	458950	674803	376473	480875	389622	514772	471217	471577	382736	446433	423756	452714	557545	415657	485855	417642	36918.2	89104.4	46427.6	20447.6	26361.4	0.0815485	0.159816	0.111697	0.0420858	0.0631197	0.0444927	0.116499	0.329618	0.960595	Yes	Yes	Yes	No	No	Yes	No	Yes	No
sp|Q96PX8|SLIK1_HUMAN	Q96PX8	SLIK1_HUMAN	SLIT and NTRK-like protein 1 (Leucine-rich repeat-containing protein 12)	SLITRK1	76575.6	51630.6	118098	79989.8	70346.1	33034.8	70726.8	128517	52044.2	134577	122616	92405.3	70578.5	65560.3	88852.9	82101.5	61123.6	83762.8	116533	74997.2	27415.2	20248.2	32552.5	17745.7	10009.3	0.333918	0.331267	0.388626	0.152281	0.133462	0.044873	0.450607	0.0436593	0.734286	Yes	Yes	No	Yes	No	Yes	No	No	No
sp|P04156|PRIO_HUMAN	P04156	PRIO_HUMAN	Major prion protein (PrP) (ASCR) (PrP27-30) (PrP33-35C) (CD antigen CD230)	PRNP	1.75598e+06	2.00604e+06	2.2768e+06	1.64667e+06	1.78778e+06	1.16895e+06	2.59377e+06	1.80113e+06	1.88227e+06	1.68823e+06	1.89117e+06	1.17694e+06	2.38814e+06	2.2738e+06	2.08339e+06	2.01294e+06	1.53447e+06	2.09239e+06	1.58545e+06	2.24844e+06	212681	264800	356074	300504	125698	0.105657	0.172568	0.170175	0.189539	0.0559044	0.0450816	0.150014	0.865907	0.590299	Yes	Yes	Yes	No	No	Yes	No	No	No
sp|Q9Y617|SERC_HUMAN	Q9Y617	SERC_HUMAN	Phosphoserine aminotransferase (EC 2.6.1.52) (Phosphohydroxythreonine aminotransferase) (PSAT)	PSAT1	4.84576e+06	4.88183e+06	4.89192e+06	4.019e+06	5.85201e+06	3.48999e+06	4.39431e+06	6.64883e+06	5.12661e+06	5.34132e+06	4.66975e+06	5.0231e+06	4.59217e+06	3.95466e+06	4.16872e+06	4.87317e+06	4.45367e+06	5.38992e+06	5.01139e+06	4.23852e+06	19813.1	1.01209e+06	939046	274291	264899	0.00406576	0.227249	0.174223	0.0547336	0.062498	0.0456361	0.391854	0.493783	0.170463	Yes	Yes	No	No	No	Yes	No	No	No
sp|P49591|SYSC_HUMAN	P49591	SYSC_HUMAN	Serine--tRNA ligase, cytoplasmic (EC 6.1.1.11) (Seryl-tRNA synthetase) (SerRS) (Seryl-tRNA(Ser/Sec) synthetase)	SARS1	1.50789e+06	1.48286e+06	1.61283e+06	1.68728e+06	1.88487e+06	1.56128e+06	1.56917e+06	1.82392e+06	1.32285e+06	1.75524e+06	1.55479e+06	1.5991e+06	1.44871e+06	1.28765e+06	1.46598e+06	1.53453e+06	1.71115e+06	1.57198e+06	1.63637e+06	1.40078e+06	56304.5	133177	204570	85973.3	80307.4	0.0366917	0.0778292	0.130136	0.0525389	0.0573305	0.0472458	0.465288	0.541236	0.332438	Yes	Yes	No	No	No	Yes	No	No	No
sp|O94875|SRBS2_HUMAN	O94875	SRBS2_HUMAN	Sorbin and SH3 domain-containing protein 2 (Arg-binding protein 2) (ArgBP2) (Arg/Abl-interacting protein 2) (Sorbin)	SORBS2	167733	160197	164607	122854	254779	116154	88633.1	61694.2	169080	76964.5	154543	86720.4	193550	188647	160533	164179	164596	106469	106076	180910	3091.34	63828.2	45618.2	34502.1	14547.1	0.018829	0.387788	0.428464	0.325258	0.0804109	0.0475173	0.353872	0.317685	0.0927911	Yes	Yes	No	No	Yes	Yes	No	No	No
sp|P30084|ECHM_HUMAN	P30084	ECHM_HUMAN	Enoyl-CoA hydratase, mitochondrial (EC 4.2.1.17) (Enoyl-CoA hydratase 1) (Short-chain enoyl-CoA hydratase) (SCEH)	ECHS1	3.43891e+06	3.6721e+06	3.71649e+06	6.58922e+06	3.27691e+06	3.52454e+06	3.81518e+06	3.54725e+06	7.67528e+06	1.00077e+07	8.10302e+06	5.11941e+06	3.63525e+06	4.19606e+06	3.0177e+06	3.60917e+06	4.46356e+06	5.01257e+06	7.74339e+06	3.61634e+06	121742	1.50647e+06	1.886e+06	2.01179e+06	481253	0.0337314	0.337504	0.376253	0.259808	0.133077	0.0477527	0.763818	0.138707	0.367738	Yes	Yes	No	Yes	No	Yes	No	Yes	No
sp|O43776|SYNC_HUMAN	O43776	SYNC_HUMAN	Asparagine--tRNA ligase, cytoplasmic (EC 6.1.1.22) (Asparaginyl-tRNA synthetase) (AsnRS) (Asparaginyl-tRNA synthetase 1)	NARS1	888648	849224	788971	984894	1.02103e+06	895933	822058	902072	736060	1.09127e+06	984610	953752	835745	771144	918527	842281	967285	820063	1.00988e+06	841806	40988.2	52565.4	67788.9	58917.5	60321	0.0486633	0.0543432	0.082663	0.0583411	0.0716567	0.047881	0.072205	0.488034	0.751761	Yes	Yes	Yes	No	No	Yes	No	No	No
sp|O94905|ERLN2_HUMAN	O94905	ERLN2_HUMAN	Erlin-2 (Endoplasmic reticulum lipid raft-associated protein 2) (Stomatin-prohibitin-flotillin-HflC/K domain-containing protein 2) (SPFH domain-containing protein 2)	ERLIN2	346930	363797	344323	354483	362192	344227	393603	386174	460241	412924	385778	452312	302466	208799	350961	351683	353634	413339	417005	287409	8631.44	7358.69	33303.2	27315.5	59006.2	0.0245432	0.0208088	0.0805711	0.065504	0.205304	0.0478925	0.0685283	0.0339234	0.0582806	Yes	Yes	Yes	Yes	Yes	Yes	No	No	No
sp|Q14956|GPNMB_HUMAN	Q14956	GPNMB_HUMAN	Transmembrane glycoprotein NMB (Hematopoietic growth factor inducible neurokinin-1 type)	GPNMB	42060.4	64542.9	58197.1	2390.79	92523.4	19644.5	2960.38	27162.8	58008.3	8738.77	1154.22	1878.37	30431.6	18312.4	54165.5	54933.5	38186.3	29377.2	3923.78	34303.2	9464.1	39062.5	22527.7	3417.52	14890.8	0.172283	1.02295	0.766844	0.870975	0.434093	0.0482141	0.796026	0.284176	0.809155	Yes	Yes	No	No	No	Yes	No	No	No
sp|P19338|NUCL_HUMAN	P19338	NUCL_HUMAN	Nucleolin (Protein C23)	NCL	1.29333e+06	1.72941e+06	1.342e+06	1.29481e+06	2.17154e+06	1.71379e+06	1.12063e+06	1.35768e+06	1.70257e+06	1.52799e+06	1.73893e+06	2.00855e+06	1.22893e+06	1.42184e+06	906032	1.45491e+06	1.72671e+06	1.39363e+06	1.75849e+06	1.1856e+06	195116	358044	238935	196673	212795	0.134109	0.207356	0.171448	0.111842	0.179483	0.0490084	0.335284	0.917695	0.409876	Yes	Yes	No	No	No	Yes	No	No	No
sp|P14618-2|KPYM_HUMAN	P14618-2	KPYM_HUMAN	#N/A	KPYM_HUMAN	8.33823e+07	8.08033e+07	7.93851e+07	7.96542e+07	9.43873e+07	7.55811e+07	7.98971e+07	8.0572e+07	7.57819e+07	8.03186e+07	7.90631e+07	7.58055e+07	6.82798e+07	7.54812e+07	7.00792e+07	8.11902e+07	8.32076e+07	7.87503e+07	7.83957e+07	7.128e+07	1.65463e+06	8.07828e+06	2.11702e+06	1.90194e+06	3.06015e+06	0.0203797	0.0970859	0.0268827	0.0242607	0.0429314	0.0491639	0.49237	0.458289	0.0469086	Yes	Yes	No	No	Yes	Yes	No	No	No
sp|Q9UPT6|JIP3_HUMAN	Q9UPT6	JIP3_HUMAN	C-Jun-amino-terminal kinase-interacting protein 3 (JIP-3) (JNK-interacting protein 3) (JNK MAP kinase scaffold protein 3) (Mitogen-activated protein kinase 8-interacting protein 3)	MAPK8IP3	355046	359345	635278	462779	593689	377329	311899	471390	504162	553033	628875	505304	345221	486693	396500	449890	477932	429150	562404	409471	131101	88976.3	83981.7	50880.8	58479.6	0.291407	0.186169	0.195693	0.0904702	0.142817	0.0493056	0.602963	0.308576	0.799122	Yes	Yes	No	No	No	Yes	No	No	No
sp|P17677|NEUM_HUMAN	P17677	NEUM_HUMAN	Neuromodulin (Axonal membrane protein GAP-43) (Growth-associated protein 43) (Neural phosphoprotein B-50) (pp46)	GAP43	5.94278e+06	8.61568e+06	1.04149e+07	1.35089e+07	5.88155e+06	4.64439e+06	7.94128e+06	5.20983e+06	7.09804e+06	5.84471e+06	6.82735e+06	3.82774e+06	8.42629e+06	9.19521e+06	7.4187e+06	8.32445e+06	8.0116e+06	6.74972e+06	5.49993e+06	8.34673e+06	1.8373e+06	3.91983e+06	1.14199e+06	1.24862e+06	727437	0.220711	0.48927	0.16919	0.227024	0.0871523	0.0495127	0.684604	0.436602	0.170633	Yes	Yes	No	No	No	Yes	No	No	No
sp|Q9NQ88|TIGAR_HUMAN	Q9NQ88	TIGAR_HUMAN	Fructose-2,6-bisphosphatase TIGAR (EC 3.1.3.46) (TP53-induced glycolysis and apoptosis regulator) (TP53-induced glycolysis regulatory phosphatase)	TIGAR	82512.6	91707.2	91366.4	130400	105476	90940.8	91993.5	88490.6	89057.5	127467	90506.7	105168	75520.5	65362.6	83047.5	88528.7	108939	89847.2	107714	74643.5	4256.34	16294.2	1535.21	15196.1	7246.42	0.0480786	0.149572	0.0170869	0.141078	0.0970803	0.0499208	0.174347	0.941769	0.0439978	Yes	Yes	No	No	Yes	Yes	No	Yes	No
sp|O14745|NHRF1_HUMAN	O14745	NHRF1_HUMAN	Na(+)/H(+) exchange regulatory cofactor NHE-RF1 (NHERF-1) (Ezrin-radixin-moesin-binding phosphoprotein 50) (EBP50) (Regulatory cofactor of Na(+)/H(+) exchanger) (Sodium-hydrogen exchanger regulatory factor 1) (Solute carrier family 9 isoform A3 regulatory factor 1)	SLC9A3R1	640765	576857	618403	601916	599631	610264	408831	742790	633119	553108	548976	682957	443631	487259	472382	612008	603937	594913	595014	467757	26479.1	4570.32	138989	62208.2	18108.5	0.043266	0.00756754	0.233629	0.104549	0.0387135	0.0499359	0.931297	0.84955	0.268795	Yes	Yes	No	No	No	Yes	No	No	No
sp|P12074|CX6A1_HUMAN	P12074	CX6A1_HUMAN	Cytochrome c oxidase subunit 6A1, mitochondrial (Cytochrome c oxidase polypeptide VIa-liver) (Cytochrome c oxidase subunit VIA-liver) (COX VIa-L)	COX6A1	847392	890455	950511	998946	894473	1.42983e+06	729381	745619	137542	833418	789095	508807	442491	435646	405023	896119	1.10775e+06	537514	710440	427720	42288.5	231703	282901	143720	16290.7	0.0471907	0.209165	0.526313	0.202297	0.0380874	0.0506264	0.0921047	0.108359	0.612869	No	Yes	Yes	Yes	No	Yes	No	Yes	No
sp|Q9GZQ3|COMD5_HUMAN	Q9GZQ3	COMD5_HUMAN	COMM domain-containing protein 5 (Hypertension-related calcium-regulated gene protein) (HCaRG)	COMMD5	72105.2	43470.8	70844.7	91175.5	82020.7	90595.6	72331.2	88462.8	60624	86655.8	92376.4	71955.3	65446.9	39030.1	61709.8	62140.2	87930.6	73806	83662.5	55395.6	13211.3	4185.64	11412.9	8601.38	11672.3	0.212605	0.0476017	0.154633	0.10281	0.210708	0.0510021	0.175684	0.562297	0.185963	No	Yes	No	No	Yes	Yes	No	No	No
sp|P25311|ZA2G_HUMAN	P25311	ZA2G_HUMAN	Zinc-alpha-2-glycoprotein (Zn-alpha-2-GP) (Zn-alpha-2-glycoprotein)	AZGP1	32114.7	71966.6	72356.6	43915.7	36607.8	40097.5	47610.1	72162.9	102675	42924.6	46214.8	59645	67120.6	88110.7	114528	58812.6	40207	74149.5	49594.8	89919.8	18878.9	2984.44	22524.1	7232.42	19396.3	0.321001	0.0742269	0.303766	0.14583	0.215706	0.0511177	0.102183	0.164957	0.494793	No	Yes	Yes	No	No	Yes	No	No	No
sp|P06737|PYGL_HUMAN	P06737	PYGL_HUMAN	Glycogen phosphorylase, liver form (EC 2.4.1.1)	PYGL	57020.5	101548	7476.23	6069.81	161236	87239.3	109679	14069.7	113194	142197	128949	105861	66300.9	92124.1	98911.8	55348.4	84848.3	78980.9	125669	85778.9	38423	63368.8	45921.6	15014.3	14049	0.694203	0.746848	0.581427	0.119475	0.163782	0.0517173	0.920663	0.42545	0.851095	No	Yes	No	No	No	Yes	No	No	No
sp|Q96ME1-4|FXL18_HUMAN	Q96ME1-4	FXL18_HUMAN	F-box/LRR-repeat protein 18 (F-box and leucine-rich repeat protein 18)	FBXL18	50217.9	79300.7	85318	146216	41805.7	116829	25148.2	50267.6	51399.5	27759.9	36679	38726.6	57523.9	41446.8	61348.4	71612.2	101617	42271.7	34388.5	53439.7	15326.2	43961.5	12117	4761.08	8622.8	0.214017	0.432621	0.286645	0.13845	0.161356	0.0521569	0.139524	0.0979687	0.348102	No	Yes	No	Yes	No	Yes	No	No	No
sp|Q13620|CUL4B_HUMAN	Q13620	CUL4B_HUMAN	Cullin-4B (CUL-4B)	CUL4B	106224	221082	159442	145997	132625	112667	171725	144503	190978	235726	220235	178471	178506	138761	147978	162249	130430	169069	211477	155082	46932.6	13695.1	19066.2	24180.5	16985.5	0.289262	0.104999	0.112772	0.114341	0.109526	0.0541499	0.0804524	0.0145585	0.48179	Yes	Yes	Yes	Yes	No	Yes	No	No	No
sp|Q15814|TBCC_HUMAN	Q15814	TBCC_HUMAN	Tubulin-specific chaperone C (Tubulin-folding cofactor C) (CFC)	TBCC	40998.8	44609.5	33146.1	46496.8	49859.8	51885.6	49524.9	56148.9	48594.5	25198.4	31900.5	44460.5	49095.4	49556.7	48505.6	39584.8	49414.1	51422.8	33853.2	49052.6	4785.51	2222.47	3363.41	7984.02	430.205	0.120893	0.0449764	0.065407	0.235843	0.00877028	0.05475	0.519881	0.0566643	0.378843	No	Yes	No	Yes	No	Yes	No	No	No
sp|P49419|AL7A1_HUMAN	P49419	AL7A1_HUMAN	Alpha-aminoadipic semialdehyde dehydrogenase (Alpha-AASA dehydrogenase) (EC 1.2.1.31) (Aldehyde dehydrogenase family 7 member A1) (EC 1.2.1.3) (Antiquitin-1) (Betaine aldehyde dehydrogenase) (EC 1.2.1.8) (Delta1-piperideine-6-carboxylate dehydrogenase) (P6c dehydrogenase)	ALDH7A1	5.18164e+06	4.46207e+06	4.82924e+06	4.11745e+06	6.34338e+06	4.72226e+06	4.00968e+06	6.3656e+06	5.60237e+06	4.43322e+06	4.83768e+06	5.74541e+06	4.20407e+06	3.76913e+06	3.56899e+06	4.82432e+06	5.06103e+06	5.32588e+06	5.00544e+06	3.8474e+06	293783	939778	981470	548678	265111	0.0608963	0.185689	0.184283	0.109616	0.0689067	0.0547966	0.796474	0.945874	0.108864	No	Yes	No	No	Yes	Yes	No	Yes	No
sp|P09012|SNRPA_HUMAN	P09012	SNRPA_HUMAN	U1 small nuclear ribonucleoprotein A (U1 snRNP A) (U1-A) (U1A)	SNRPA	92616.6	80665.7	76770.7	105590	98700.7	92764.7	103966	81181.7	100765	96126.2	102725	83801.1	80234.2	58477.6	74822.7	83351	99018.4	95304.3	94217.5	71178.2	6741.95	5240.55	10071.4	7842.7	9248.43	0.0808862	0.052925	0.105676	0.0832404	0.129933	0.0548295	0.667672	0.511463	0.0671032	No	Yes	No	No	Yes	Yes	No	No	No
sp|Q9Y2S2|CRYL1_HUMAN	Q9Y2S2	CRYL1_HUMAN	Lambda-crystallin homolog (EC 1.1.1.45) (L-gulonate 3-dehydrogenase) (Gul3DH)	CRYL1	1.18901e+06	1.15643e+06	1.03249e+06	930322	1.06632e+06	679606	987489	1.05161e+06	1.14986e+06	1.11404e+06	1.30166e+06	1.45658e+06	886309	792867	1.10364e+06	1.12598e+06	892084	1.06299e+06	1.29076e+06	927604	67430.3	160176	66772.6	140054	130188	0.059886	0.179552	0.0628161	0.108505	0.140349	0.0548935	0.236117	0.0569895	0.260804	No	Yes	No	Yes	No	Yes	No	No	No
sp|Q16623|STX1A_HUMAN	Q16623	STX1A_HUMAN	Syntaxin-1A (Neuron-specific antigen HPC-1)	STX1A	5.79681e+06	6.01444e+06	6.76537e+06	7.07678e+06	3.88715e+06	3.98151e+06	6.61469e+06	4.70764e+06	5.89407e+06	5.5588e+06	5.18991e+06	3.70354e+06	6.25763e+06	6.74492e+06	6.21097e+06	6.1922e+06	4.98182e+06	5.7388e+06	4.81742e+06	6.40451e+06	414912	1.48187e+06	786254	801896	241463	0.0670055	0.297455	0.137007	0.166458	0.037702	0.0552224	0.558072	0.896919	0.3162	No	Yes	No	No	No	Yes	No	No	No
sp|Q9BVA1|TBB2B_HUMAN	Q9BVA1	TBB2B_HUMAN	Tubulin beta-2B chain	TUBB2B	1.10266e+06	1.34266e+06	1.04328e+06	929715	1.39616e+06	827710	1.14988e+06	1.35573e+06	1.39432e+06	944874	996110	834039	1.48412e+06	1.23853e+06	1.07617e+06	1.16287e+06	1.0512e+06	1.29998e+06	925008	1.26627e+06	129425	247457	107297	67639.9	167698	0.111298	0.235405	0.0825379	0.0731236	0.132435	0.0558641	0.262075	0.524952	0.822554	No	Yes	No	No	No	Yes	No	No	No
sp|Q9NY72|SCN3B_HUMAN	Q9NY72	SCN3B_HUMAN	Sodium channel subunit beta-3	SCN3B	62949.7	29335.4	63208	56739.5	124197	20771.2	87421.4	39795.3	75152.7	22399.8	32680.1	22875.2	36845.4	48820.1	35482.2	51831	67236	67456.5	25985	40382.6	15907.2	42871	20190.5	4738.12	5992.14	0.306905	0.637619	0.299312	0.18234	0.148384	0.0560738	0.995066	0.247607	0.143213	No	Yes	No	No	No	Yes	No	No	No
sp|O95336|6PGL_HUMAN	O95336	6PGL_HUMAN	6-phosphogluconolactonase (6PGL) (EC 3.1.1.31)	PGLS	1.55468e+06	1.43634e+06	1.45496e+06	1.45104e+06	1.79692e+06	1.3294e+06	1.77348e+06	1.63601e+06	1.54149e+06	1.54214e+06	1.59188e+06	1.48122e+06	1.44724e+06	1.06435e+06	1.12655e+06	1.48199e+06	1.52579e+06	1.65032e+06	1.53841e+06	1.21271e+06	51959.9	198048	95248.1	45251.6	167770	0.0350608	0.129801	0.0577148	0.0294145	0.138343	0.0569384	0.467783	0.934184	0.0326542	Yes	Yes	No	No	Yes	Yes	No	No	No
sp|O95196|CSPG5_HUMAN	O95196	CSPG5_HUMAN	Chondroitin sulfate proteoglycan 5 (Acidic leucine-rich EGF-like domain-containing brain protein) (Neuroglycan C)	CSPG5	88183	98528	101581	81482.5	85161.4	103738	153193	100361	97438.8	76691.4	71886.3	60625.4	119995	106766	81000.2	96097.5	90127.3	116998	69734.4	102587	5733.55	9740.75	25621.9	6733.1	16191.6	0.0596639	0.108078	0.218995	0.0965535	0.157833	0.0570118	0.237915	0.0715521	0.538177	No	Yes	No	Yes	No	Yes	No	No	No
sp|Q9Y3B3|TMED7_HUMAN	Q9Y3B3	TMED7_HUMAN	Transmembrane emp24 domain-containing protein 7 (p24 family protein gamma-3) (p24gamma3) (p27)	TMED7	161385	125140	137514	148027	162710	202012	165285	146475	184213	161712	141908	154034	137330	128492	139255	141346	170916	165324	152551	135025	15043	22790.6	15406.2	8152.63	4686.02	0.106426	0.133344	0.0931877	0.053442	0.0347047	0.0578375	0.788025	0.343681	0.0563359	No	Yes	No	No	Yes	Yes	No	No	No
sp|O15173|PGRC2_HUMAN	O15173	PGRC2_HUMAN	Membrane-associated progesterone receptor component 2 (Progesterone membrane-binding protein) (Steroid receptor protein DG6)	PGRMC2	273890	250319	433878	469066	275401	269844	289609	253629	258070	302237	295379	353360	270878	273219	242404	319363	338104	267103	316992	262167	81544.4	92631.9	16017	25867.9	14007.1	0.255335	0.273975	0.0599657	0.0816042	0.0534282	0.0578393	0.34564	0.771731	0.759328	No	Yes	No	No	No	Yes	No	No	No
sp|E9PAV3|NACAM_HUMAN	E9PAV3	NACAM_HUMAN	Nascent polypeptide-associated complex subunit alpha, muscle-specific form (Alpha-NAC, muscle-specific form) (skNAC)	NACA	141236	116422	136963	136663	149762	165382	100162	131779	127461	128460	129448	112455	105337	98633.3	112697	131540	150603	119800	123454	105555	10831.6	11739.4	13998	7787.95	5743.37	0.0823441	0.0779493	0.116844	0.0630837	0.0544109	0.0590559	0.0756256	0.0526974	0.253851	No	Yes	Yes	Yes	No	Yes	No	No	No
sp|O00625|PIR_HUMAN	O00625	PIR_HUMAN	Pirin (EC 1.13.11.24) (Probable quercetin 2,3-dioxygenase PIR) (Probable quercetinase)	PIR	138172	134669	158466	216129	124515	245808	103302	251017	180897	144028	193369	189996	124140	127589	143066	143769	195484	178405	175798	131598	10489.9	51624.8	60330.4	22506.4	8230.32	0.0729638	0.264087	0.338165	0.128025	0.0625412	0.059522	0.776153	0.646972	0.338101	No	Yes	No	No	No	Yes	No	No	No
sp|P48637|GSHB_HUMAN	P48637	GSHB_HUMAN	Glutathione synthetase (GSH synthetase) (GSH-S) (EC 6.3.2.3) (Glutathione synthase)	GSS	1.4048e+06	1.51071e+06	1.52068e+06	1.33066e+06	1.72071e+06	1.11353e+06	1.50814e+06	1.44082e+06	1.49206e+06	1.73274e+06	1.45924e+06	1.36032e+06	1.27576e+06	1.08735e+06	1.22172e+06	1.47873e+06	1.3883e+06	1.48034e+06	1.51743e+06	1.19494e+06	52433.5	251209	28703.8	157511	79212.6	0.0354585	0.180947	0.01939	0.103801	0.0662898	0.0608902	0.633831	0.571277	0.00870828	Yes	Yes	No	No	Yes	Yes	No	No	No
sp|Q15056-2|IF4H_HUMAN	Q15056-2	IF4H_HUMAN	Eukaryotic translation initiation factor 4H (eIF-4H) (Williams-Beuren syndrome chromosomal region 1 protein)	EIF4H	305423	521550	733813	628804	401494	439632	490449	482298	530014	420435	639700	424082	697977	643952	753703	520262	489977	500920	494739	698544	174892	99392.7	20840	102514	44807.3	0.336161	0.202852	0.0416034	0.207208	0.0641438	0.0615721	0.886249	0.96464	0.00481644	Yes	Yes	No	No	Yes	Yes	No	No	No
sp|P06733|ENOA_HUMAN	P06733	ENOA_HUMAN	Alpha-enolase (EC 4.2.1.11) (2-phospho-D-glycerate hydro-lyase) (C-myc promoter-binding protein) (Enolase 1) (MBP-1) (MPB-1) (Non-neural enolase) (NNE) (Phosphopyruvate hydratase) (Plasminogen-binding protein)	ENO1	3.92456e+07	4.04951e+07	3.81045e+07	4.02401e+07	4.83233e+07	3.42885e+07	4.0263e+07	4.95325e+07	3.81749e+07	4.0139e+07	3.64247e+07	3.79623e+07	4.14541e+07	4.17065e+07	4.03107e+07	3.92817e+07	4.09507e+07	4.26568e+07	3.81753e+07	4.11571e+07	976310	5.75168e+06	4.93601e+06	1.5238e+06	607325	0.0248541	0.140454	0.115714	0.0399159	0.0147562	0.0619337	0.766148	0.545532	0.69172	No	Yes	No	No	No	Yes	No	No	No
sp|O43390|HNRPR_HUMAN	O43390	HNRPR_HUMAN	Heterogeneous nuclear ribonucleoprotein R (hnRNP R)	HNRNPR	760295	929740	722142	762027	928509	931721	885967	964372	942843	753549	613315	627265	786176	832357	1.01648e+06	804059	874085	931061	664710	878339	90224.3	79248.1	33075.4	63076.4	99486.2	0.112211	0.0906641	0.0355245	0.0948931	0.113266	0.062325	0.401213	0.0430959	0.516251	Yes	Yes	No	Yes	No	Yes	No	No	No
sp|P33316|DUT_HUMAN	P33316	DUT_HUMAN	Deoxyuridine 5'-triphosphate nucleotidohydrolase, mitochondrial (dUTPase) (EC 3.6.1.23) (dUTP pyrophosphatase)	DUT	138696	201873	205774	168858	217600	252140	134362	240245	183422	194799	159269	174535	193117	226185	220147	182114	212866	186010	176201	213150	30742.4	34164.1	43265.2	14552.8	14378.4	0.168808	0.160495	0.232597	0.0825922	0.0674569	0.0630239	0.528724	0.235111	0.447256	No	Yes	No	No	No	Yes	No	Yes	No
sp|P18507-3|GBRG2_HUMAN	P18507-3	GBRG2_HUMAN	Gamma-aminobutyric acid receptor subunit gamma-2 (GABA(A) receptor subunit gamma-2)	GABRG2	313311	358367	394848	134350	142768	187995	187278	163841	129776	224030	187332	146671	403372	387163	228194	355509	155037	160298	186011	339576	33348.8	23556.7	23608	31595.7	79036.6	0.0938057	0.151942	0.147276	0.169859	0.232751	0.0632081	0.834395	0.328673	0.0371602	Yes	Yes	No	No	Yes	Yes	No	No	No
sp|Q17R60|IMPG1_HUMAN	Q17R60	IMPG1_HUMAN	Interphotoreceptor matrix proteoglycan 1 (Interphotoreceptor matrix proteoglycan of 150 kDa) (IPM-150) (Sialoprotein associated with cones and rods)	IMPG1	214589	239781	209238	316681	291918	239853	215062	374447	279645	248297	191035	234491	184741	167005	183328	221202	282817	289718	224608	178358	13317.2	32018.3	65457.3	24399.2	8048.57	0.0602037	0.113212	0.225935	0.10863	0.045126	0.06359	0.899931	0.110318	0.075334	No	Yes	No	Yes	Yes	Yes	No	No	No
sp|P50993|AT1A2_HUMAN	P50993	AT1A2_HUMAN	Sodium/potassium-transporting ATPase subunit alpha-2 (Na(+)/K(+) ATPase alpha-2 subunit) (EC 7.2.2.13) (Sodium pump subunit alpha-2)	ATP1A2	1.03463e+07	1.05466e+07	1.01044e+07	1.25743e+07	9.80691e+06	1.36517e+07	9.9483e+06	8.96077e+06	1.10358e+07	1.0337e+07	1.07399e+07	9.80468e+06	8.72352e+06	9.73464e+06	9.36711e+06	1.03325e+07	1.2011e+07	9.98162e+06	1.02939e+07	9.27509e+06	180802	1.61938e+06	847454	383031	417886	0.0174984	0.134825	0.0849015	0.0372097	0.0450547	0.063872	0.191453	0.218252	0.349929	No	Yes	No	No	No	Yes	No	No	No
sp|P35914|HMGCL_HUMAN	P35914	HMGCL_HUMAN	Hydroxymethylglutaryl-CoA lyase, mitochondrial (HL) (HMG-CoA lyase) (EC 4.1.3.4) (3-hydroxy-3-methylglutarate-CoA lyase)	HMGCL	58847.1	81568.3	81578.5	70276.4	83684.8	65175.2	59273	92399	63147.7	209806	88690.4	212535	80514	50071	63338	73997.9	73045.5	71606.6	170344	64641	10713.3	7806.09	14787.3	57748.6	12462.4	0.144778	0.106866	0.206508	0.339011	0.192794	0.0646422	0.909008	0.0775543	0.637294	No	Yes	No	Yes	No	Yes	No	Yes	No
sp|Q86YN1|DOPP1_HUMAN	Q86YN1	DOPP1_HUMAN	Dolichyldiphosphatase 1 (EC 3.6.1.43) (Dolichyl pyrophosphate phosphatase 1)	DOLPP1	2800.8	7084.55	19895.8	4579.93	32267.7	4149.42	21860.5	41504.4	21970.2	21935.7	28671.6	20666.4	19347.8	2788.33	6966.35	9927.06	13665.7	28445	23757.9	9700.81	7262.68	13154.8	9234.49	3512.95	7031.44	0.731605	0.962614	0.324643	0.147865	0.72483	0.0647214	0.263316	0.353688	0.0844254	No	Yes	No	No	Yes	Yes	No	No	No
sp|Q14232|EI2BA_HUMAN	Q14232	EI2BA_HUMAN	Translation initiation factor eIF-2B subunit alpha (eIF-2B GDP-GTP exchange factor subunit alpha)	EIF2B1	102027	171376	220394	66588.4	220596	188814	186542	235027	55226	200059	209359	182493	174968	57489.7	58974.4	164599	158666	158932	197304	97144.1	48560.3	66389.3	75955.5	11139.6	55033.3	0.295022	0.41842	0.477913	0.0564589	0.566512	0.0651701	0.997211	0.462502	0.404282	No	Yes	No	No	No	Yes	No	No	No
sp|Q9Y584|TIM22_HUMAN	Q9Y584	TIM22_HUMAN	Mitochondrial import inner membrane translocase subunit Tim22 (Testis-expressed protein 4)	TIMM22	61145.7	5361.76	56408.8	49444.7	58978.7	75579.9	57579.1	44312.6	6777.13	55312	79200.3	43743.9	43211.7	9279.3	3730.59	40972.1	61334.4	36222.9	59418.7	18740.5	25254.4	10798.9	21514.2	14763.4	17451.4	0.616382	0.176066	0.593938	0.248464	0.93121	0.0655875	0.214171	0.889421	0.422571	No	Yes	No	No	No	Yes	No	Yes	No
sp|P05109|S10A8_HUMAN	P05109	S10A8_HUMAN	Protein S100-A8 (Calgranulin-A) (Calprotectin L1L subunit) (Cystic fibrosis antigen) (CFAG) (Leukocyte L1 complex light chain) (Migration inhibitory factor-related protein 8) (MRP-8) (p8) (S100 calcium-binding protein A8) (Urinary stone protein band A)	S100A8	44507.5	35152.6	31394.5	23554.4	27806.8	35793.6	19455.5	26419.9	27542.9	15856.1	29884.5	29747.7	95526	44246.6	133434	37018.2	29051.6	24472.8	25162.8	91069	5513.5	5073.54	3577.27	6581.05	36546.9	0.14894	0.174639	0.146174	0.261539	0.40131	0.0660622	0.355793	0.544261	0.0623244	No	Yes	No	No	Yes	Yes	Yes	No	No
sp|Q86V81|THOC4_HUMAN	Q86V81	THOC4_HUMAN	THO complex subunit 4 (Tho4) (Ally of AML-1 and LEF-1) (Aly/REF export factor) (Transcriptional coactivator Aly/REF) (bZIP-enhancing factor BEF)	ALYREF	56880.7	68230.7	59619.8	69674.2	71598.9	76491.1	62908.4	53679.3	64957.9	64345.6	59728.1	48256.7	47999.4	43385.3	43023.4	61577.1	72588.1	60515.2	57443.5	44802.7	4835.93	2869.55	4905.56	6764.01	2265.25	0.0785346	0.039532	0.0810633	0.117751	0.0505606	0.0663315	0.0397758	0.0434623	0.014703	Yes	Yes	Yes	Yes	Yes	Yes	No	No	No
sp|P07948|LYN_HUMAN	P07948	LYN_HUMAN	Tyrosine-protein kinase Lyn (EC 2.7.10.2) (Lck/Yes-related novel protein tyrosine kinase) (V-yes-1 Yamaguchi sarcoma viral related oncogene homolog) (p53Lyn) (p56Lyn)	LYN	5780.12	20187.2	20556.5	3722.96	14779.4	6050.89	13635	8958.78	11625.3	11812.9	24677.2	3217.12	25460	36154.8	30323.5	15507.9	8184.41	11406.4	13235.8	30646.1	6880.26	4759.21	1915.34	8818.62	4372.09	0.44366	0.581496	0.167918	0.666273	0.142664	0.0666608	0.424623	0.515301	0.00468071	Yes	Yes	No	No	Yes	Yes	Yes	Yes	No
sp|O43447|PPIH_HUMAN	O43447	PPIH_HUMAN	Peptidyl-prolyl cis-trans isomerase H (PPIase H) (EC 5.2.1.8) (Rotamase H) (Small nuclear ribonucleoprotein particle-specific cyclophilin H) (CypH) (U-snRNP-associated cyclophilin SnuCyp-20) (USA-CYP)	PPIH	38118.4	30833.6	35990.2	34201.6	46197.5	46291.3	39602.5	45601.3	42341.3	34697.1	32050.1	30871.3	39357.7	34234.5	39180.8	34980.8	42230.1	42515	32539.5	37591	3058.46	5677.18	2452.07	1599.76	2374.47	0.0874326	0.134434	0.0576754	0.0491635	0.063166	0.0671135	0.951176	0.0808268	0.110927	No	Yes	No	Yes	Yes	Yes	No	No	No
sp|P13010|XRCC5_HUMAN	P13010	XRCC5_HUMAN	X-ray repair cross-complementing protein 5 (EC 3.6.4.-) (86 kDa subunit of Ku antigen) (ATP-dependent DNA helicase 2 subunit 2) (ATP-dependent DNA helicase II 80 kDa subunit) (CTC box-binding factor 85 kDa subunit) (CTC85) (CTCBF) (DNA repair protein XRCC5) (Ku80) (Ku86) (Lupus Ku autoantigen protein p86) (Nuclear factor IV) (Thyroid-lupus autoantigen) (TLAA) (X-ray repair complementing defective…	XRCC5	1.31997e+06	1.2325e+06	1.43072e+06	1.25649e+06	1.21271e+06	1.40598e+06	1.236e+06	1.43477e+06	1.45999e+06	1.28514e+06	1.60709e+06	1.45131e+06	1.29466e+06	1.0703e+06	1.11367e+06	1.32773e+06	1.29172e+06	1.37692e+06	1.44785e+06	1.15954e+06	81109.4	82745	100176	131458	97167.8	0.0610887	0.0640578	0.0727539	0.0907956	0.0837985	0.0671843	0.406251	0.228252	0.0923636	No	Yes	No	No	Yes	Yes	No	No	No
sp|O60502|OGA_HUMAN	O60502	OGA_HUMAN	Protein O-GlcNAcase (OGA) (EC 3.2.1.169) (Beta-N-acetylglucosaminidase) (Beta-N-acetylhexosaminidase) (Beta-hexosaminidase) (Meningioma-expressed antigen 5) (N-acetyl-beta-D-glucosaminidase) (N-acetyl-beta-glucosaminidase) (Nuclear cytoplasmic O-GlcNAcase and acetyltransferase) (NCOAT)	OGA	503030	433108	470351	357366	681276	379844	597296	623063	472380	453782	401651	365486	454221	529029	487666	468830	472829	564246	406973	490305	28566	147680	65805.6	36242.5	30597.5	0.0609303	0.312333	0.116626	0.0890538	0.0624049	0.0678725	0.468714	0.573331	0.223048	No	Yes	No	No	No	Yes	No	No	No
sp|Q8NCB2-3|CAMKV_HUMAN	Q8NCB2-3	CAMKV_HUMAN	CaM kinase-like vesicle-associated protein	CAMKV_HUMAN	10091.4	11352.1	11744	7173.67	8935.64	750.95	15669	10149.5	12330.4	6829.64	8996.14	7928.88	12902.2	9571.69	10199.4	11062.5	5620.09	12716.3	7918.22	10891.1	705.09	3517.34	2269.83	884.502	1444.98	0.0637369	0.625851	0.178497	0.111705	0.132675	0.0680956	0.0745722	0.420849	0.391733	No	Yes	Yes	No	No	Yes	No	No	No
sp|Q969T9|WBP2_HUMAN	Q969T9	WBP2_HUMAN	WW domain-binding protein 2 (WBP-2)	WBP2	1.33793e+06	1.62368e+06	1.61363e+06	1.59215e+06	1.47065e+06	1.22884e+06	1.13332e+06	1.63991e+06	1.67805e+06	1.95574e+06	1.65788e+06	1.69664e+06	1.55343e+06	1.53432e+06	1.5253e+06	1.52508e+06	1.43055e+06	1.48376e+06	1.77009e+06	1.53768e+06	132400	151006	248286	132226	11728.9	0.0868154	0.105558	0.167336	0.0747004	0.00762763	0.0685082	0.80846	0.074977	0.774301	No	Yes	No	Yes	No	Yes	No	No	No
sp|Q9Y376|CAB39_HUMAN	Q9Y376	CAB39_HUMAN	Calcium-binding protein 39 (MO25alpha) (Protein Mo25)	CAB39	595905	623230	598673	570817	623320	628904	608902	698641	567568	655783	647878	634830	577744	545324	393361	605936	607680	625037	646164	505477	12280.8	26165.5	54713.2	8639.56	80374.5	0.0202675	0.0430581	0.087536	0.0133705	0.159007	0.0695978	0.706387	0.119473	0.157018	No	Yes	No	Yes	Yes	Yes	No	No	No
sp|P11137|MTAP2_HUMAN	P11137	MTAP2_HUMAN	Microtubule-associated protein 2 (MAP-2)	MAP2	9.0249e+06	8.55222e+06	9.05948e+06	1.08102e+07	1.33695e+07	7.58856e+06	9.18423e+06	8.44523e+06	9.80124e+06	8.39541e+06	7.52403e+06	4.39167e+06	1.00427e+07	9.65658e+06	9.50029e+06	8.87887e+06	1.05894e+07	9.14357e+06	6.77037e+06	9.73318e+06	231407	2.3652e+06	554335	1.7192e+06	227954	0.0260626	0.223355	0.0606256	0.253931	0.0234203	0.0730743	0.447339	0.138455	0.236555	No	Yes	No	Yes	No	Yes	No	No	No
sp|O75525|KHDR3_HUMAN	O75525	KHDR3_HUMAN	KH domain-containing, RNA-binding, signal transduction-associated protein 3 (RNA-binding protein T-Star) (Sam68-like mammalian protein 2) (SLM-2) (Sam68-like phosphotyrosine protein)	KHDRBS3	81331.6	61093.5	69345.1	24178.9	57326.5	120442	86215.4	103761	28906.1	81296.5	94253.6	72935.6	44533.8	48813	74425.4	70590.1	67315.9	72960.8	82828.6	55924.1	8308.93	39929.1	31964.3	8770.18	13198.5	0.117707	0.593161	0.438102	0.105883	0.236008	0.0742716	0.883528	0.619974	0.524351	No	Yes	No	No	No	Yes	No	No	No
sp|O15121|DEGS1_HUMAN	O15121	DEGS1_HUMAN	Sphingolipid delta(4)-desaturase DES1 (EC 1.14.19.17) (Cell migration-inducing gene 15 protein) (Degenerative spermatocyte homolog 1) (Dihydroceramide desaturase-1) (Membrane lipid desaturase)	DEGS1	13068.2	22323.8	21884.1	15239.1	21647.6	14252.8	15857	8411.03	22997.5	27654.1	21910.1	19727.3	18550.9	14420	17191.1	19092	17046.5	15755.2	23097.2	16720.7	4263.26	3278.27	5955.32	3343.19	1718.92	0.2233	0.192314	0.377992	0.144745	0.102802	0.0744501	0.801493	0.141636	0.83643	No	Yes	No	Yes	No	Yes	No	Yes	No
sp|Q9UKM9|RALY_HUMAN	Q9UKM9	RALY_HUMAN	RNA-binding protein Raly (Autoantigen p542) (Heterogeneous nuclear ribonucleoprotein C-like 2) (hnRNP core protein C-like 2) (hnRNP associated with lethal yellow protein homolog)	RALY	88488.7	85370.3	92914.8	90014.6	81681.3	91389.2	75506.5	79101.9	102152	88393.5	83884.9	97126.6	78017.7	59405	78719.6	88924.6	87695	85586.8	89801.7	72047.4	3095.4	4289.24	11804.9	5496.85	8944.11	0.0348093	0.0489109	0.137929	0.061211	0.124142	0.0750314	0.824022	0.69116	0.26569	No	Yes	No	No	No	Yes	No	No	No
sp|Q9NSE4|SYIM_HUMAN	Q9NSE4	SYIM_HUMAN	Isoleucine--tRNA ligase, mitochondrial (EC 6.1.1.5) (Isoleucyl-tRNA synthetase) (IleRS)	IARS2	1.24848e+06	1.00225e+06	1.21897e+06	921205	1.23762e+06	1.41706e+06	1.05882e+06	1.23745e+06	1.10446e+06	1.20885e+06	1.17689e+06	1.079e+06	1.05073e+06	1.08371e+06	1.0247e+06	1.15657e+06	1.19196e+06	1.13358e+06	1.15491e+06	1.05305e+06	109784	204991	75775	55241.6	24144.1	0.0949219	0.171978	0.0668459	0.0478319	0.0229278	0.0752095	0.724768	0.817204	0.225404	No	Yes	No	No	No	Yes	No	Yes	No
sp|Q92522|H1X_HUMAN	Q92522	H1X_HUMAN	Histone H1.10 (Histone H1x)	H1-10	2306.52	3677.7	11841.8	8504.49	445.432	923.396	4572.38	2972.49	4473.64	6091.55	6620.16	5717.53	4801.28	4947.34	2317.11	5942.02	3291.11	4006.17	6143.08	4021.91	4209.19	3691.58	732.032	370.292	1206.95	0.708377	1.12168	0.182726	0.0602779	0.300093	0.0763109	0.801449	0.33811	0.988172	No	Yes	No	No	No	Yes	No	No	No
sp|O95671|ASML_HUMAN	O95671	ASML_HUMAN	Probable bifunctional dTTP/UTP pyrophosphatase/methyltransferase protein [Includes: dTTP/UTP pyrophosphatase (dTTPase/UTPase) (EC 3.6.1.9) (Nucleoside triphosphate pyrophosphatase) (Nucleotide pyrophosphatase) (Nucleotide PPase); N-acetylserotonin O-methyltransferase-like protein (ASMTL) (EC 2.1.1.-)]	ASMTL	10195.5	9748.28	14022	11186.9	9978.99	6596.97	11204.8	27301	16723.4	11153.5	6474.7	13186.2	14595.3	22665.9	16155.3	11322	9254.27	18409.7	10271.4	17805.5	1917.96	1942.62	6678.56	2810.03	3495.35	0.169402	0.209916	0.362774	0.273577	0.196307	0.0763425	0.136156	0.695331	0.915211	No	Yes	No	No	No	Yes	No	No	No
sp|P22314-2|UBA1_HUMAN	P22314-2	UBA1_HUMAN	Ubiquitin-like modifier-activating enzyme 1 (EC 6.2.1.45) (Protein A1S9) (Ubiquitin-activating enzyme E1)	UBA1	6.84797e+06	6.62492e+06	7.01184e+06	6.93092e+06	7.46396e+06	6.74567e+06	7.11974e+06	6.45441e+06	6.62963e+06	7.43743e+06	6.96451e+06	6.81804e+06	6.81787e+06	5.83443e+06	6.08093e+06	6.82825e+06	7.04685e+06	6.73459e+06	7.07333e+06	6.24441e+06	158575	304485	281576	264312	417801	0.0232234	0.0432086	0.0418105	0.0373674	0.066908	0.0767248	0.346968	0.930481	0.240864	No	Yes	No	No	No	Yes	No	No	No
sp|Q8NC69|KCTD6_HUMAN	Q8NC69	KCTD6_HUMAN	BTB/POZ domain-containing protein KCTD6 (KCASH3 protein) (Potassium channel tetramerization domain-containing protein 6)	KCTD6	616.932	527.574	9859.67	885.375	13720.4	5730.3	6904.1	3428.04	948.271	11731.8	1182.67	6416.82	27565.4	10391.8	24520.6	3668.06	6778.69	3760.14	6443.75	20825.9	4378.28	5292.06	2442.77	4306.69	7481.99	1.19362	0.78069	0.649649	0.668352	0.359263	0.0780001	0.504529	0.947985	0.0374237	Yes	Yes	No	No	Yes	Yes	No	No	No
sp|P04066|FUCO_HUMAN	P04066	FUCO_HUMAN	Tissue alpha-L-fucosidase (EC 3.2.1.51) (Alpha-L-fucosidase I) (Alpha-L-fucoside fucohydrolase 1) (Alpha-L-fucosidase 1)	FUCA1	13989.6	18531.1	9228.56	9782.23	18880.4	8186.44	37017.3	15959.1	9944.21	10269.4	9255.13	8154.76	23961.8	13391.9	14453.8	13916.4	12283	20973.5	9226.43	17269.2	3798.09	4710.33	11607.4	863.539	4752.24	0.272922	0.383483	0.553429	0.093594	0.275187	0.0780995	0.382083	0.417749	0.697628	No	Yes	No	No	No	Yes	No	No	No
sp|Q9UPZ6|THS7A_HUMAN	Q9UPZ6	THS7A_HUMAN	Thrombospondin type-1 domain-containing protein 7A [Cleaved into: Thrombospondin type-1 domain-containing protein 7A, soluble form]	THSD7A	9155.77	18590.5	23473	10008	15819.3	27473.2	36503.2	18459.3	13042.4	7601.72	26120.6	18529.1	53279.4	53556.9	24134.2	17073.1	17766.8	22668.3	17417.1	43656.8	5942.67	7261.9	10029.6	7601.08	13805.1	0.348072	0.408734	0.44245	0.436414	0.316218	0.078113	0.605481	0.964734	0.156932	No	Yes	No	No	Yes	Yes	No	No	No
sp|P55884|EIF3B_HUMAN	P55884	EIF3B_HUMAN	Eukaryotic translation initiation factor 3 subunit B (eIF3b) (Eukaryotic translation initiation factor 3 subunit 9) (Prt1 homolog) (hPrt1) (eIF-3-eta) (eIF3 p110) (eIF3 p116)	EIF3B	336961	302933	366024	437201	457124	373713	327697	332656	347174	400851	382202	322839	309850	322813	301407	335306	422679	335842	368631	311357	25783.1	35567	8264.85	33262.8	8803.63	0.0768943	0.0841466	0.0246093	0.0902333	0.028275	0.0781707	0.028221	0.19159	0.045577	Yes	Yes	Yes	Yes	Yes	Yes	No	No	No
sp|Q6ZMI0|PPR21_HUMAN	Q6ZMI0	PPR21_HUMAN	Protein phosphatase 1 regulatory subunit 21 (Coiled-coil domain-containing protein 128) (KLRAQ motif-containing protein 1)	PPP1R21	195866	153695	181779	129299	155043	141229	192842	175007	151348	171404	192539	161752	151922	158566	146918	177113	141857	173066	175231	152469	17529.2	10519	16995.3	12857	4770.99	0.0989715	0.074152	0.0982015	0.0733713	0.0312916	0.0787432	0.0918117	0.0468079	0.17427	Yes	Yes	Yes	Yes	No	Yes	No	No	No
sp|P61081|UBC12_HUMAN	P61081	UBC12_HUMAN	NEDD8-conjugating enzyme Ubc12 (EC 2.3.2.-) (NEDD8 carrier protein) (Ubiquitin-conjugating enzyme E2 M)	UBE2M	760526	703014	656780	909428	745244	562633	813277	805379	952260	790596	740781	709348	809010	802832	796857	706773	739102	856972	746908	802900	42437.8	141645	67456	33451.2	4961.59	0.0600444	0.191645	0.0787144	0.0447862	0.00617959	0.0792459	0.347897	0.943175	0.321431	No	Yes	No	No	No	Yes	No	No	No
sp|Q9H4A6|GOLP3_HUMAN	Q9H4A6	GOLP3_HUMAN	Golgi phosphoprotein 3 (Coat protein GPP34) (Mitochondrial DNA absence factor) (MIDAS)	GOLPH3	9504.35	18744.4	17464.4	14332.9	11171.6	14065	20308.8	16828.4	15923.5	4219.35	18677.1	18127.5	4007.33	2764.06	381.638	15237.7	13189.8	17686.9	13674.7	2384.34	4087.64	1431.31	1890.4	6689.68	1504.34	0.268258	0.108516	0.106882	0.489203	0.630924	0.0803712	0.0551033	0.924986	0.000859245	Yes	Yes	Yes	No	Yes	Yes	No	Yes	No
sp|Q14118|DAG1_HUMAN	Q14118	DAG1_HUMAN	Dystroglycan (Dystrophin-associated glycoprotein 1) [Cleaved into: Alpha-dystroglycan (Alpha-DG); Beta-dystroglycan (Beta-DG)]	DAG1	160241	173935	160688	126608	167955	162103	207777	135338	165104	182005	158765	167993	107857	142781	152461	164955	152222	169406	169587	134366	6352.63	18268.8	29729.1	9554.2	19157.1	0.0385113	0.120014	0.17549	0.0563379	0.142573	0.0805356	0.524488	0.299414	0.233786	No	Yes	No	No	No	Yes	No	No	No
sp|Q15813|TBCE_HUMAN	Q15813	TBCE_HUMAN	Tubulin-specific chaperone E (Tubulin-folding cofactor E)	TBCE	23608.3	35669.9	26090.2	17110.5	26372.6	31817.6	21045	19448.3	16978.6	21302.7	29175.9	21636.7	20258.2	15591.3	13037.4	28456.1	25100.3	19157.3	24038.4	16295.6	5200.58	6071.18	1672.78	3635.32	2989.65	0.182758	0.241877	0.0873183	0.15123	0.183463	0.080566	0.252905	0.842321	0.302912	No	Yes	No	No	No	Yes	No	No	No
sp|Q9BX66-12|SRBS1_HUMAN	Q9BX66-12	SRBS1_HUMAN	Sorbin and SH3 domain-containing protein 1 (Ponsin) (SH3 domain protein 5) (SH3P12) (c-Cbl-associated protein) (CAP)	SORBS1	335944	282940	372669	234200	249860	280005	464451	404737	404052	292776	346488	256384	403666	355214	352325	330518	254688	424414	298549	370402	36832	19008.6	28312.5	37010.7	23551.3	0.111437	0.0746347	0.0667097	0.123968	0.063583	0.0814625	0.00214741	0.210266	0.106731	Yes	Yes	Yes	No	Yes	Yes	No	No	No
sp|O76062|ERG24_HUMAN	O76062	ERG24_HUMAN	Delta(14)-sterol reductase TM7SF2 (Delta-14-SR) (EC 1.3.1.70) (3-beta-hydroxysterol Delta (14)-reductase) (Another new gene 1 protein) (C-14 sterol reductase) (C14SR) (Putative sterol reductase SR-1) (Sterol C14-reductase) (Transmembrane 7 superfamily member 2)	TM7SF2	79474	75502.9	64851.8	80909.5	72865.1	69789.8	84104.2	95489.2	65931.3	70431.7	78686.2	64063.1	59014.6	61642.7	62330.4	73276.2	74521.5	81841.6	71060.3	60995.9	6173.6	4688.28	12172.6	5986.36	1428.85	0.084251	0.0629118	0.148733	0.0842433	0.0234253	0.0817931	0.471833	0.554801	0.0739262	No	Yes	No	No	Yes	Yes	No	No	No
sp|Q9Y5L0-3|TNPO3_HUMAN	Q9Y5L0-3	TNPO3_HUMAN	Transportin-3 (Importin-12) (Imp12) (Transportin-SR) (TRN-SR)	TNPO3	62562.8	95197.4	96638	64556	77180.6	67215.3	76965.7	75727.1	53837.8	41661.1	80353.1	78093.4	95228.4	90803.8	106610	84799.4	69650.6	68843.5	66702.5	97547.3	15734.6	5434.06	10622.7	17730.9	6657.79	0.185551	0.0780189	0.154302	0.265821	0.0682519	0.0826518	0.928387	0.833137	0.031735	Yes	Yes	No	No	Yes	Yes	No	No	No
sp|Q15819|UB2V2_HUMAN	Q15819	UB2V2_HUMAN	Ubiquitin-conjugating enzyme E2 variant 2 (DDVit 1) (Enterocyte differentiation-associated factor 1) (EDAF-1) (Enterocyte differentiation-promoting factor 1) (EDPF-1) (MMS2 homolog) (Vitamin D3-inducible protein)	UBE2V2	600055	792621	850532	857107	682100	715407	710851	666616	757752	890524	762688	754255	689700	713523	695941	747736	751538	711740	802489	699721	107069	75876.9	37211.4	62345.4	10086.5	0.143191	0.100962	0.0522823	0.0776899	0.0144151	0.0828276	0.541853	0.503803	0.682104	No	Yes	No	No	No	Yes	No	No	No
sp|Q08495|DEMA_HUMAN	Q08495	DEMA_HUMAN	Dematin (Dematin actin-binding protein) (Erythrocyte membrane protein band 4.9)	DMTN	1.36547e+06	1.55131e+06	1.65944e+06	1.38324e+06	1.5932e+06	1.18922e+06	1.89857e+06	1.57104e+06	1.61529e+06	1.31784e+06	1.33461e+06	1.00521e+06	1.86409e+06	1.94396e+06	1.34364e+06	1.52541e+06	1.38855e+06	1.69497e+06	1.21922e+06	1.71723e+06	121402	164968	145098	151480	266175	0.0795865	0.118806	0.0856053	0.124243	0.155003	0.0829706	0.119838	0.345197	0.922285	No	Yes	Yes	No	No	Yes	No	No	No
sp|P04792|HSPB1_HUMAN	P04792	HSPB1_HUMAN	Heat shock protein beta-1 (HspB1) (28 kDa heat shock protein) (Estrogen-regulated 24 kDa protein) (Heat shock 27 kDa protein) (HSP 27) (Stress-responsive protein 27) (SRP27)	HSPB1	3.3218e+06	2.97837e+06	3.1462e+06	2.84974e+06	3.21857e+06	1.02152e+06	2.42242e+06	5.11076e+06	5.01156e+06	3.17058e+06	3.02019e+06	1.62208e+06	5.45999e+06	3.5092e+06	4.0844e+06	3.14879e+06	2.36327e+06	4.18158e+06	2.60428e+06	4.3512e+06	140218	960639	1.24457e+06	697228	818448	0.0445308	0.406486	0.297633	0.267724	0.188097	0.0831408	0.177265	0.788263	0.879869	No	Yes	Yes	No	No	Yes	No	No	No
sp|O95562|SFT2B_HUMAN	O95562	SFT2B_HUMAN	Vesicle transport protein SFT2B (SFT2 domain-containing protein 2)	SFT2D2	5844.71	19379.6	26509.2	9554.99	8662.52	6149.86	26510.9	16129.7	1316.42	10640.4	2921.46	10463.4	17522.4	19697.2	11336	17244.5	8122.46	14652.3	8008.44	16185.2	8570.26	1441.64	10338.5	3597.76	3542	0.496985	0.177488	0.705587	0.449246	0.218842	0.0838184	0.426309	0.968809	0.852436	No	Yes	No	No	No	Yes	No	No	No
sp|P09455|RET1_HUMAN	P09455	RET1_HUMAN	Retinol-binding protein 1 (Cellular retinol-binding protein) (CRBP) (Cellular retinol-binding protein I) (CRBP-I)	RBP1	772209	895483	943158	1.05656e+06	765427	1.06182e+06	508525	1.0237e+06	609946	1.59088e+06	874159	1.48621e+06	870882	328625	818235	870283	961270	714056	1.31708e+06	672581	72028.7	138499	222830	316095	244161	0.0827647	0.144079	0.312062	0.239997	0.363021	0.0845994	0.253522	0.218564	0.867785	No	Yes	No	No	No	Yes	No	No	No
sp|Q8IYQ7|THNS1_HUMAN	Q8IYQ7	THNS1_HUMAN	Threonine synthase-like 1 (TSH1)	THNSL1	12706.8	6440.52	14023.8	34374.4	22227.4	15668	18776.1	17632.1	16588.2	4856.5	3400.7	10706.9	13139.7	25721.3	44892.9	11057	24089.9	17665.5	6321.36	27918	3308.35	7749.6	893.53	3157.47	13055.9	0.299208	0.321695	0.0505806	0.499492	0.467653	0.0853698	0.308876	0.0398288	0.330014	Yes	Yes	No	Yes	No	Yes	No	No	No
sp|O75077|ADA23_HUMAN	O75077	ADA23_HUMAN	Disintegrin and metalloproteinase domain-containing protein 23 (ADAM 23) (Metalloproteinase-like, disintegrin-like, and cysteine-rich protein 3) (MDC-3)	ADAM23	596602	241554	529463	372771	537927	770018	128707	597608	515628	486721	254491	594332	158117	266201	195354	455873	560239	413981	445181	206558	154005	162941	204477	141815	44830.7	0.337824	0.290843	0.493929	0.318555	0.217037	0.0858279	0.473151	0.493196	0.233739	No	Yes	No	No	No	Yes	No	No	No
sp|Q14669-3|TRIPC_HUMAN	Q14669-3	TRIPC_HUMAN	E3 ubiquitin-protein ligase TRIP12 (EC 2.3.2.26) (E3 ubiquitin-protein ligase for Arf) (ULF) (HECT-type E3 ubiquitin transferase TRIP12) (Thyroid receptor-interacting protein 12) (TR-interacting protein 12) (TRIP-12)	TRIP12	26856.9	12987	13112.8	15431.1	22208.2	18095.6	30747.9	26803.7	9805.47	17224.5	13068.7	9898.72	9902.01	1218.9	6605.19	17652.2	18578.3	22452.3	13397.3	5908.7	6508.92	2787.73	9086.5	2999.76	3578.91	0.368731	0.150053	0.404702	0.223907	0.605702	0.0859301	0.595205	0.148087	0.0747037	No	Yes	No	Yes	Yes	Yes	No	No	No
sp|P30046|DOPD_HUMAN	P30046	DOPD_HUMAN	D-dopachrome decarboxylase (EC 4.1.1.84) (D-dopachrome tautomerase) (Phenylpyruvate tautomerase II)	DDT	1.04267e+06	735678	942603	978824	1.21771e+06	974359	729083	1.09015e+06	1.20013e+06	1.21454e+06	926521	900853	769520	720121	834010	906985	1.05696e+06	1.00645e+06	1.01397e+06	774550	127836	113680	201203	142212	46631	0.140946	0.107554	0.199914	0.140252	0.060204	0.086451	0.772666	0.755191	0.187504	No	Yes	No	No	No	Yes	No	No	No
sp|P10599|THIO_HUMAN	P10599	THIO_HUMAN	Thioredoxin (Trx) (ATL-derived factor) (ADF) (Surface-associated sulphydryl protein) (SASP) (allergen Hom s Trx)	TXN	624650	967374	1.86302e+06	1.22798e+06	601342	576045	1.09015e+06	871094	909481	1.2371e+06	1.12228e+06	1.18079e+06	1.45512e+06	1.73983e+06	1.27947e+06	1.15168e+06	801788	956907	1.18005e+06	1.49148e+06	522089	301537	95508.8	46878.6	189690	0.453328	0.376081	0.0998099	0.0397258	0.127183	0.0872619	0.526131	0.154471	0.023593	Yes	Yes	No	No	Yes	Yes	No	No	No
sp|Q9NQ48|LZTL1_HUMAN	Q9NQ48	LZTL1_HUMAN	Leucine zipper transcription factor-like protein 1	LZTFL1	182852	190966	181190	152622	188901	169093	175887	178725	160371	208025	204936	165751	141776	142799	175655	185003	170205	171661	192904	153410	4271.08	14831.6	8066.82	19241.4	15734.9	0.0230866	0.0871392	0.0469927	0.0997462	0.102567	0.0879313	0.908833	0.256906	0.218143	No	Yes	No	No	No	Yes	No	No	No
sp|O75170|PP6R2_HUMAN	O75170	PP6R2_HUMAN	Serine/threonine-protein phosphatase 6 regulatory subunit 2 (SAPS domain family member 2)	PPP6R2	106769	103584	105187	102005	50967.4	118422	116842	124154	87784.4	104803	108280	92813.2	87769.8	95311.3	85430.3	105180	90464.7	109594	101965	89503.8	1300.59	28721.8	15707.6	6625.35	4216.14	0.0123654	0.317491	0.143326	0.0649765	0.0471057	0.0882187	0.455036	0.610473	0.155575	No	Yes	No	No	No	Yes	No	No	No
sp|Q99719-2|SEPT5_HUMAN	Q99719-2	SEPT5_HUMAN	#N/A	SEPT5_HUMAN	616723	573201	638566	417427	780378	348246	985213	641771	568240	431935	581052	272002	652157	869172	590701	609497	515350	731741	428330	704010	27170.1	189519	181728	126195	119452	0.044578	0.367748	0.24835	0.29462	0.169673	0.0882606	0.308579	0.617544	0.865656	No	Yes	No	No	No	Yes	No	No	No
sp|Q9NUQ8|ABCF3_HUMAN	Q9NUQ8	ABCF3_HUMAN	ATP-binding cassette sub-family F member 3	ABCF3	12922.5	16655.4	14210.5	8573.04	18109.7	5126.01	6485.51	17775.3	13973.7	3554.03	5751.28	3306	16324.9	15320.4	5233.51	14596.1	10602.9	12744.8	4203.77	12292.9	1548.18	5491.47	4690.22	1098.93	5008.58	0.106068	0.51792	0.36801	0.261415	0.407436	0.0895146	0.696441	0.181414	0.930274	No	Yes	No	No	No	Yes	No	No	No
sp|P62979|RS27A_HUMAN	P62979	RS27A_HUMAN	Ubiquitin-40S ribosomal protein S27a (Ubiquitin carboxyl extension protein 80) [Cleaved into: Ubiquitin; 40S ribosomal protein S27a (Small ribosomal subunit protein eS31)]	RPS27A	4.1598e+07	5.86287e+07	5.30789e+07	5.16541e+07	4.78649e+07	4.32501e+07	4.28729e+07	5.40637e+07	5.60198e+07	5.22776e+07	4.87503e+07	5.41027e+07	4.92659e+07	4.70966e+07	4.37673e+07	5.11019e+07	4.75897e+07	5.09855e+07	5.17102e+07	4.671e+07	7.0919e+06	3.43643e+06	5.79176e+06	2.22164e+06	2.2614e+06	0.13878	0.0722095	0.113596	0.0429632	0.0484136	0.089546	0.515177	0.227534	0.385879	No	Yes	No	No	No	Yes	No	Yes	No
sp|P09497|CLCB_HUMAN	P09497	CLCB_HUMAN	Clathrin light chain B (Lcb)	CLTB	1.7871e+06	2.87379e+06	2.91743e+06	3.19853e+06	1.65052e+06	1.88753e+06	2.36e+06	2.05479e+06	2.14061e+06	1.67629e+06	2.70522e+06	1.80763e+06	2.64316e+06	3.1966e+06	2.78065e+06	2.52611e+06	2.24553e+06	2.18513e+06	2.06304e+06	2.87347e+06	522861	680789	128517	457240	235282	0.206983	0.303176	0.058814	0.221634	0.0818808	0.0897282	0.907833	0.768731	0.02214	Yes	Yes	No	No	Yes	Yes	No	No	No
sp|O95394|AGM1_HUMAN	O95394	AGM1_HUMAN	Phosphoacetylglucosamine mutase (PAGM) (EC 5.4.2.3) (Acetylglucosamine phosphomutase) (N-acetylglucosamine-phosphate mutase) (Phosphoglucomutase-3) (PGM 3)	PGM3	77433.4	74891.3	75738.2	60426.8	101534	64820.8	69061.7	99884.5	66889.4	78715.4	73753.5	88667.9	73397.1	50966.3	64453	76020.9	75593.9	78611.9	80379	62938.8	1056.88	18430	15068.2	6201.36	9219.71	0.0139025	0.243803	0.191678	0.0771515	0.146487	0.0906379	0.866429	0.745379	0.277883	No	Yes	No	No	No	Yes	No	No	No
sp|O00571|DDX3X_HUMAN	O00571	DDX3X_HUMAN	ATP-dependent RNA helicase DDX3X (EC 3.6.4.13) (CAP-Rf) (DEAD box protein 3, X-chromosomal) (DEAD box, X isoform) (DBX) (Helicase-like protein 2) (HLP2)	DDX3X	739840	688695	705585	704615	782312	948792	635277	719116	729781	738921	660945	712442	649335	598691	663403	711373	811906	694724	704102	637143	21277.3	101858	42260.7	32375.3	27789.8	0.0299101	0.125455	0.0608309	0.0459809	0.0436162	0.0906716	0.20732	0.226893	0.182687	No	Yes	No	No	No	Yes	No	No	Yes
sp|Q9UN37|VPS4A_HUMAN	Q9UN37	VPS4A_HUMAN	Vacuolar protein sorting-associated protein 4A (EC 3.6.4.6) (Protein SKD2) (VPS4-1) (hVPS4)	VPS4A	370197	310430	339829	307270	569818	349897	355006	433898	432750	334078	364205	395717	304971	333462	324911	340152	408995	407218	364667	321115	24400.6	115043	36922.7	25166.2	11937	0.0717345	0.281282	0.0906707	0.0690116	0.0371737	0.0914978	0.9844	0.622689	0.0349148	Yes	Yes	No	No	Yes	Yes	No	No	No
sp|O75056|SDC3_HUMAN	O75056	SDC3_HUMAN	Syndecan-3 (SYND3)	SDC3	9934.18	8463.39	8449.87	6026.84	8260.37	8792.19	5132.74	7556.25	828.765	8340.82	7880.72	1922.06	15431.9	8446.03	13687	8949.15	7693.13	4505.92	6047.87	12521.7	696.546	1198.09	2782.02	2923.43	2968.65	0.0778338	0.155734	0.617414	0.483381	0.237081	0.0929221	0.210954	0.502312	0.0494989	Yes	Yes	No	No	Yes	Yes	No	No	No
sp|Q96Q05-2|TPPC9_HUMAN	Q96Q05-2	TPPC9_HUMAN	Trafficking protein particle complex subunit 9 (NIK- and IKBKB-binding protein) (Tularik gene 1 protein)	TRAPPC9	11872.5	13744	10903.3	12065.6	9473.84	15520.4	15167.3	23326.7	11814.2	15230.1	12581.1	23308	3530.44	8087.91	12382.5	12173.2	12353.3	16769.4	17039.8	8000.29	1179.03	2476.87	4834.57	4562.34	3614.38	0.0968544	0.200503	0.288296	0.267747	0.451781	0.0930342	0.314328	0.270796	0.109134	No	Yes	No	No	Yes	Yes	No	No	No
sp|Q9UIJ7|KAD3_HUMAN	Q9UIJ7	KAD3_HUMAN	GTP:AMP phosphotransferase AK3, mitochondrial (EC 2.7.4.10) (Adenylate kinase 3) (AK 3) (Adenylate kinase 3 alpha-like 1)	AK3	1.4891e+06	1.54393e+06	1.87229e+06	1.41462e+06	1.81919e+06	1.57785e+06	1.48175e+06	1.57799e+06	1.43594e+06	2.02664e+06	2.37925e+06	1.58863e+06	1.2384e+06	1.42056e+06	1.6433e+06	1.63511e+06	1.60389e+06	1.49856e+06	1.99818e+06	1.43409e+06	169202	166188	59197.2	323398	165579	0.10348	0.103616	0.0395028	0.161847	0.115459	0.0930999	0.44601	0.199913	0.631476	No	Yes	No	No	No	Yes	No	Yes	No
sp|Q9NRG7-2|D39U1_HUMAN	Q9NRG7-2	D39U1_HUMAN	Epimerase family protein SDR39U1 (EC 1.1.1.-) (Short-chain dehydrogenase/reductase family 39U member 1)	SDR39U1	445191	398545	586186	574689	476382	615920	555272	558152	297400	602043	686154	528842	488985	537059	440609	476641	555664	470274	605680	488884	79766.7	58533.2	122246	64273.8	39375.7	0.167352	0.105339	0.259946	0.106118	0.080542	0.0935536	0.423297	0.461501	0.847639	No	Yes	No	No	No	Yes	No	No	No
sp|O95299|NDUAA_HUMAN	O95299	NDUAA_HUMAN	NADH dehydrogenase [ubiquinone] 1 alpha subcomplex subunit 10, mitochondrial (Complex I-42kD) (CI-42kD) (NADH-ubiquinone oxidoreductase 42 kDa subunit)	NDUFA10	2.23082e+06	2.22375e+06	2.18118e+06	2.53065e+06	2.09893e+06	2.59762e+06	2.14893e+06	1.91002e+06	1.37802e+06	2.47355e+06	2.83583e+06	1.95362e+06	1.76124e+06	1.98173e+06	1.77722e+06	2.21192e+06	2.40906e+06	1.81233e+06	2.421e+06	1.84006e+06	21924.1	220998	322215	362075	100386	0.00991179	0.091736	0.177791	0.149556	0.054556	0.0940507	0.0969006	0.970156	0.913067	No	Yes	Yes	No	No	Yes	No	Yes	No
sp|P00352|AL1A1_HUMAN	P00352	AL1A1_HUMAN	Retinal dehydrogenase 1 (RALDH 1) (RalDH1) (EC 1.2.1.-) (EC 1.2.1.36) (ALDH-E1) (ALHDII) (Aldehyde dehydrogenase family 1 member A1) (Aldehyde dehydrogenase, cytosolic)	ALDH1A1	455331	378654	362562	452204	290873	513783	444995	463459	453598	444388	527326	605293	420789	322268	443652	398849	418953	454017	525669	395570	40475.6	93990.8	7543.71	65699.7	52665.8	0.101481	0.224347	0.0166155	0.124983	0.133139	0.0942107	0.626773	0.258512	0.195242	No	Yes	No	No	No	Yes	No	No	No
sp|Q7Z7A4|PXK_HUMAN	Q7Z7A4	PXK_HUMAN	PX domain-containing protein kinase-like protein (Modulator of Na,K-ATPase) (MONaKA)	PXK	10701.8	19385.6	54425.9	54205.8	14776.6	1277.28	14368.1	28292.6	22445.9	24510.6	14273.8	31975.6	10489	10808.8	14692.8	28171.1	23419.9	21702.2	23586.7	11996.8	18900.4	22455.7	5708.94	7256.18	1910.77	0.670915	0.958829	0.263058	0.307639	0.159273	0.0942832	0.921549	0.992504	0.0847961	No	Yes	No	No	Yes	Yes	Yes	No	No
sp|Q8WWY3-4|PRP31_HUMAN	Q8WWY3-4	PRP31_HUMAN	U4/U6 small nuclear ribonucleoprotein Prp31 (Pre-mRNA-processing factor 31) (Serologically defined breast cancer antigen NY-BR-99) (U4/U6 snRNP 61 kDa protein) (Protein 61K) (hPrp31)	PRPF31	15221.6	7163.75	8701.46	18941.3	7823.17	12587.7	1246.72	6993.07	13693.3	5890.31	8546.61	2047.6	21926.8	7419.36	25775.4	10362.3	13117.4	7311.05	5494.84	18373.9	3492.93	4554.39	5086.28	2667.91	7903.74	0.337082	0.347203	0.695699	0.485529	0.430162	0.0943847	0.295407	0.110652	0.171329	No	Yes	No	Yes	No	Yes	No	No	No
sp|P45954|ACDSB_HUMAN	P45954	ACDSB_HUMAN	Short/branched chain specific acyl-CoA dehydrogenase, mitochondrial (SBCAD) (EC 1.3.8.5) (2-methyl branched chain acyl-CoA dehydrogenase) (2-MEBCAD) (2-methylbutyryl-coenzyme A dehydrogenase) (2-methylbutyryl-CoA dehydrogenase)	ACADSB	520471	505928	498988	428856	554236	614122	559378	431186	243069	565410	531300	457587	466911	379247	439548	508462	532405	411211	518099	428568	8951.58	77194	129903	44997.3	36621.1	0.0176052	0.144991	0.315903	0.0868509	0.0854498	0.0944898	0.320055	0.831968	0.864523	No	Yes	No	No	No	Yes	No	Yes	No
sp|Q9Y2X3|NOP58_HUMAN	Q9Y2X3	NOP58_HUMAN	Nucleolar protein 58 (Nucleolar protein 5)	NOP58	12802.5	5094.56	4173.66	571.107	5844.18	15058.7	7049.83	4480.29	17158.3	3819.25	7330.83	4088.95	13123.4	11453.6	6181.38	7356.89	7157.99	9562.81	5079.68	10252.8	3868.91	5987.05	5472.32	1595.61	2958.53	0.525889	0.836414	0.57225	0.314116	0.288559	0.095121	0.696543	0.659975	0.882959	No	Yes	No	No	No	Yes	No	No	No
sp|Q9UL41-2|PNMA3_HUMAN	Q9UL41-2	PNMA3_HUMAN	Paraneoplastic antigen Ma3	PNMA3	19952.2	27336.7	1772.51	1286.01	23601.1	27505	5643.71	3754.64	642.591	8435.1	3093.14	5911.38	21662.9	18140.5	7398.63	16353.8	17464	3346.98	5813.21	15734	10742.2	11550.1	2061.95	2181.95	6066.88	0.656864	0.661364	0.616062	0.375343	0.38559	0.0951565	0.164044	0.233615	0.0522336	No	Yes	No	No	Yes	Yes	No	No	No
sp|Q9Y2Z0|SGT1_HUMAN	Q9Y2Z0	SGT1_HUMAN	Protein SGT1 homolog (Protein 40-6-3) (Sgt1) (Suppressor of G2 allele of SKP1 homolog)	SUGT1	386220	376396	398313	310794	331429	317400	437873	440487	432416	406948	357852	352676	413529	408774	408529	386977	319874	436926	372492	410277	8963.74	8603.76	3362.28	24455.5	2301.68	0.0231635	0.0268973	0.00769532	0.0656537	0.00561006	0.0952278	5.69938e-05	0.0454543	0.000759745	Yes	Yes	Yes	Yes	Yes	Yes	No	No	No
sp|P80723|BASP1_HUMAN	P80723	BASP1_HUMAN	Brain acid soluble protein 1 (22 kDa neuronal tissue-enriched acidic protein) (Neuronal axonal membrane protein NAP-22)	BASP1	1.28337e+07	2.32196e+07	2.99969e+07	3.00322e+07	1.02277e+07	1.1703e+07	2.41993e+07	1.3914e+07	1.64784e+07	1.83347e+07	2.16247e+07	9.24664e+06	2.06202e+07	3.07411e+07	2.97451e+07	2.20167e+07	1.7321e+07	1.81972e+07	1.6402e+07	2.70355e+07	7.05828e+06	9.00836e+06	4.3713e+06	5.23487e+06	4.55445e+06	0.320587	0.520084	0.240218	0.31916	0.168462	0.0961075	0.907475	0.906752	0.118804	No	Yes	No	No	Yes	Yes	No	No	No
sp|O75569|PRKRA_HUMAN	O75569	PRKRA_HUMAN	Interferon-inducible double-stranded RNA-dependent protein kinase activator A (PKR-associated protein X) (PKR-associating protein X) (Protein activator of the interferon-induced protein kinase) (Protein kinase, interferon-inducible double-stranded RNA-dependent activator)	PRKRA	449723	448548	460875	248708	464443	553504	535842	445271	364405	404551	385556	376067	458088	429850	399912	453049	422218	448506	388725	429283	5554.9	127964	70026.2	11842.7	23753.6	0.0122612	0.303076	0.156132	0.0304656	0.0553331	0.0967756	0.811402	0.731115	0.731771	No	Yes	No	No	No	Yes	No	No	No
sp|P31943|HNRH1_HUMAN	P31943	HNRH1_HUMAN	Heterogeneous nuclear ribonucleoprotein H (hnRNP H) [Cleaved into: Heterogeneous nuclear ribonucleoprotein H, N-terminally processed]	HNRNPH1	447471	406468	460059	527611	413701	549677	419608	404146	498332	510734	517857	460121	416022	362678	472812	437999	496996	440695	496237	417171	22881	59583.7	41241.1	25703.4	44969.2	0.0522397	0.119888	0.093582	0.0517966	0.107796	0.0970226	0.333559	0.987596	0.614568	No	Yes	No	No	No	Yes	No	No	No
sp|Q7Z2W9|RM21_HUMAN	Q7Z2W9	RM21_HUMAN	39S ribosomal protein L21, mitochondrial (L21mt) (MRP-L21) (Mitochondrial large ribosomal subunit protein bL21m)	MRPL21	5973.37	2938.25	5522.42	4942.84	6292	7324.91	4727.88	4092.32	5343.05	7425.08	5386.43	5209.7	3835.07	3692.01	5082.79	4811.35	6186.58	4721.08	6007.07	4203.29	1337.21	975.328	510.63	1005.28	624.636	0.277929	0.157652	0.108159	0.167349	0.148606	0.0973956	0.132888	0.864985	0.415409	No	Yes	Yes	No	No	Yes	No	Yes	No
sp|Q92604|LGAT1_HUMAN	Q92604	LGAT1_HUMAN	Acyl-CoA:lysophosphatidylglycerol acyltransferase 1 (EC 2.3.1.-)	LPGAT1	12938.3	48353.9	28423.2	40388.1	32802	42217.5	37243.1	36094.7	33160	34500	34550.1	39187.5	40828.3	38707.7	46173.9	29905.1	38469.2	35499.3	36079.2	41903.3	14496.3	4076.31	1719.26	2197.99	3141.43	0.484742	0.105963	0.0484309	0.0609214	0.0749685	0.0981701	0.396186	0.505927	0.0647333	No	Yes	No	No	Yes	Yes	No	No	No
sp|Q16555|DPYL2_HUMAN	Q16555	DPYL2_HUMAN	Dihydropyrimidinase-related protein 2 (DRP-2) (Collapsin response mediator protein 2) (CRMP-2) (N2A3) (Unc-33-like phosphoprotein 2) (ULIP-2)	DPYSL2	1.40663e+08	1.26126e+08	1.25683e+08	1.31691e+08	1.36638e+08	1.22852e+08	1.23275e+08	1.45072e+08	1.37182e+08	1.30124e+08	1.19314e+08	1.34476e+08	1.16387e+08	1.19769e+08	1.1807e+08	1.30824e+08	1.30394e+08	1.35176e+08	1.27972e+08	1.18075e+08	6.95984e+06	5.70251e+06	9.01063e+06	6.37429e+06	1.38076e+06	0.0532	0.043733	0.0666583	0.0498102	0.0116939	0.0984353	0.560352	0.70925	0.0567987	No	Yes	No	No	Yes	Yes	No	No	No
sp|P78324|SHPS1_HUMAN	P78324	SHPS1_HUMAN	Tyrosine-protein phosphatase non-receptor type substrate 1 (SHP substrate 1) (SHPS-1) (Brain Ig-like molecule with tyrosine-based activation motifs) (Bit) (CD172 antigen-like family member A) (Inhibitory receptor SHPS-1) (Macrophage fusion receptor) (MyD-1 antigen) (Signal-regulatory protein alpha-1) (Sirp-alpha-1) (Signal-regulatory protein alpha-2) (Sirp-alpha-2) (Signal-regulatory protein alph…	SIRPA	1.22224e+07	1.42627e+07	1.54034e+07	1.64621e+07	9.80558e+06	8.8202e+06	1.71718e+07	1.19414e+07	1.33842e+07	1.39285e+07	1.06638e+07	7.12642e+06	1.3924e+07	1.53586e+07	1.5446e+07	1.39628e+07	1.1696e+07	1.41658e+07	1.05729e+07	1.49095e+07	1.31585e+06	3.3941e+06	2.20568e+06	2.77769e+06	697803	0.0942393	0.290194	0.155705	0.262718	0.0468025	0.0989345	0.436857	0.735575	0.672948	No	Yes	No	No	No	Yes	No	No	No
sp|Q96SB3|NEB2_HUMAN	Q96SB3	NEB2_HUMAN	Neurabin-2 (Neurabin-II) (Protein phosphatase 1 regulatory subunit 9B) (Spinophilin)	PPP1R9B	40156.2	49621.3	45305.2	51880.1	46615.4	826.452	5501.95	41434.4	49740.3	37387.7	40223.4	20275.1	55568.2	43074.2	45985	45027.6	33107.3	32225.5	32628.7	48209.1	3869.11	22927	19198.3	8811.74	5337.62	0.0859275	0.692505	0.595747	0.270061	0.110718	0.0992273	0.968736	0.979338	0.320006	No	Yes	No	No	No	Yes	No	No	No
sp|P16070-7|CD44_HUMAN	P16070-7	CD44_HUMAN	CD44 antigen (CDw44) (Epican) (Extracellular matrix receptor III) (ECMR-III) (GP90 lymphocyte homing/adhesion receptor) (HUTCH-I) (Heparan sulfate proteoglycan) (Hermes antigen) (Hyaluronate receptor) (Phagocytic glycoprotein 1) (PGP-1) (Phagocytic glycoprotein I) (PGP-I) (CD antigen CD44)	CD44	362516	335153	304216	284491	714869	138200	158126	679366	369480	270316	436701	374337	249253	129248	277985	333962	379187	402324	360451	218829	23816	244761	214059	68632.4	64419.8	0.0713135	0.64549	0.532056	0.190407	0.294385	0.10046	0.924686	0.922002	0.310256	No	Yes	No	No	No	Yes	No	No	No
sp|Q9BUT1|BDH2_HUMAN	Q9BUT1	BDH2_HUMAN	3-hydroxybutyrate dehydrogenase type 2 (EC 1.1.1.-) (EC 1.1.1.30) (Dehydrogenase/reductase SDR family member 6) (Oxidoreductase UCPA) (R-beta-hydroxybutyrate dehydrogenase) (Short chain dehydrogenase/reductase family 15C member 1)	BDH2	151737	163888	181622	126195	255719	152859	129789	182169	157095	214400	172737	175840	157076	66150.7	141429	165749	178258	156351	187659	121552	12271.5	55844.7	21390.3	18951.1	39691.9	0.0740368	0.313281	0.136809	0.100987	0.326543	0.100712	0.631752	0.832677	0.336397	No	Yes	No	No	No	Yes	No	No	No
sp|Q9Y3Q4|HCN4_HUMAN	Q9Y3Q4	HCN4_HUMAN	Potassium/sodium hyperpolarization-activated cyclic nucleotide-gated channel 4	HCN4	4743.67	14392.5	7868.5	7254.93	3492.19	8846.91	16921.7	9385.63	4851.04	16670.7	4330.9	8083.86	13937	22387.5	29080.4	9001.55	6531.34	10386.1	9695.16	21801.6	4019.76	2245.14	4978.34	5164.95	6196.1	0.446563	0.343748	0.479326	0.532734	0.284204	0.101057	0.374665	0.471395	0.112069	No	Yes	No	No	Yes	Yes	No	No	No
sp|Q9UQM7|KCC2A_HUMAN	Q9UQM7	KCC2A_HUMAN	Calcium/calmodulin-dependent protein kinase type II subunit alpha (CaM kinase II subunit alpha) (CaMK-II subunit alpha) (EC 2.7.11.17)	CAMK2A	4.73589e+07	4.38756e+07	4.64654e+07	2.09667e+07	6.8596e+07	4.15804e+07	6.21688e+07	5.42347e+07	5.28929e+07	1.84289e+07	5.28699e+07	3.35435e+07	5.4633e+07	6.95088e+07	5.25676e+07	4.59e+07	4.37144e+07	5.64321e+07	3.49474e+07	5.89032e+07	1.47716e+06	1.95031e+07	4.09328e+06	1.40955e+07	7.54659e+06	0.0321822	0.446147	0.0725346	0.403334	0.128119	0.101465	0.41781	0.633555	0.704817	No	Yes	No	No	No	Yes	No	Yes	No
sp|P51674|GPM6A_HUMAN	P51674	GPM6A_HUMAN	Neuronal membrane glycoprotein M6-a (M6a)	GPM6A	1.14272e+07	9.22226e+06	1.17269e+07	1.1441e+07	1.20671e+07	8.9669e+06	1.51821e+07	1.13038e+07	9.90317e+06	1.09866e+07	1.03486e+07	6.22626e+06	1.36476e+07	1.28331e+07	1.13986e+07	1.07921e+07	1.0825e+07	1.21297e+07	9.18715e+06	1.26264e+07	1.11678e+06	1.33852e+06	2.23284e+06	2.1098e+06	929675	0.103481	0.12365	0.18408	0.229647	0.0736292	0.102531	0.517602	0.406374	0.785907	No	Yes	No	No	No	Yes	No	No	No
sp|P35270|SPRE_HUMAN	P35270	SPRE_HUMAN	Sepiapterin reductase (SPR) (EC 1.1.1.153)	SPR	203834	226745	176818	208161	146243	174128	149541	206610	238352	261809	275222	208012	190104	215217	202445	202466	176177	198168	248348	202589	20405.6	25319.3	36744.9	29042.7	10253.1	0.100785	0.143715	0.185423	0.116943	0.0506107	0.103522	0.524235	0.0570428	0.877764	No	Yes	No	Yes	No	Yes	No	No	No
sp|Q8NCB2|CAMKV_HUMAN	Q8NCB2	CAMKV_HUMAN	CaM kinase-like vesicle-associated protein	CAMKV	2.99725e+06	3.09134e+06	3.16036e+06	2.71648e+06	3.21725e+06	2.45659e+06	4.59834e+06	3.27897e+06	2.74081e+06	2.91379e+06	2.75572e+06	1.54895e+06	3.7724e+06	3.59812e+06	2.96936e+06	3.08298e+06	2.79677e+06	3.53937e+06	2.40615e+06	3.44663e+06	66853.3	315686	780365	609559	344894	0.0216846	0.112875	0.220481	0.253333	0.100067	0.10354	0.280241	0.466081	0.885263	No	Yes	No	No	No	Yes	No	No	No
sp|Q14139|UBE4A_HUMAN	Q14139	UBE4A_HUMAN	Ubiquitin conjugation factor E4 A (EC 2.3.2.27) (RING-type E3 ubiquitin transferase E4 A)	UBE4A	116041	157054	128963	142853	170652	159049	134586	154852	210634	126969	152766	128584	167261	145109	183417	134019	157518	166691	136106	165262	17121.1	11400.1	32155	11798.6	15702.8	0.127751	0.0723734	0.192902	0.0866871	0.0950174	0.103733	0.723092	0.138681	0.95769	No	Yes	No	Yes	No	Yes	No	No	No
sp|Q9Y3D6|FIS1_HUMAN	Q9Y3D6	FIS1_HUMAN	Mitochondrial fission 1 protein (FIS1 homolog) (hFis1) (Tetratricopeptide repeat protein 11) (TPR repeat protein 11)	FIS1	886207	988664	920508	911313	946789	1.09322e+06	763079	1.08228e+06	705849	886441	952778	858976	848911	833220	838495	931793	983774	850403	899399	840209	42582.2	78733.3	165618	39375.5	6519.43	0.0456992	0.0800319	0.194753	0.0437799	0.0077593	0.10397	0.361819	0.246744	0.93487	No	Yes	No	No	No	Yes	No	Yes	No
sp|P49789|FHIT_HUMAN	P49789	FHIT_HUMAN	Bis(5'-adenosyl)-triphosphatase (EC 3.6.1.29) (AP3A hydrolase) (AP3Aase) (Diadenosine 5',5'''-P1,P3-triphosphate hydrolase) (Dinucleosidetriphosphatase) (Fragile histidine triad protein)	FHIT	178738	181395	143875	178669	142268	192594	181630	170922	155656	162126	182032	164599	139434	163357	146531	168003	171177	169403	169586	149774	17095.1	21217.6	10658	8858.37	10032	0.101755	0.123951	0.0629153	0.0522353	0.0669812	0.104413	0.920945	0.926749	0.130753	No	Yes	No	No	Yes	Yes	No	Yes	No
sp|Q9H469|FXL15_HUMAN	Q9H469	FXL15_HUMAN	F-box/LRR-repeat protein 15 (F-box only protein 37)	FBXL15	16956.1	16726.6	31838.7	8260.47	32076.2	25835.9	28526.8	9956.84	21180.1	36294.1	24111.4	25378.9	5502.39	25789	1975.85	21840.5	22057.5	19887.9	28594.8	11089.1	7070.42	10083.1	7636.03	5468.74	10493.6	0.32373	0.457129	0.383953	0.191249	0.946304	0.104575	0.820259	0.465439	0.391946	No	Yes	No	No	No	Yes	No	No	No
sp|Q5T013-4|HYI_HUMAN	Q5T013-4	HYI_HUMAN	Putative hydroxypyruvate isomerase (EC 5.3.1.22) (Endothelial cell apoptosis protein E-CE1)	HYI	4902.79	90070.9	9247.37	11081.4	29869.6	57360.1	111982	77491.5	57522.2	104146	31079.1	80027.8	18848.1	22431.3	35417.1	34740.4	32770.4	82331.9	71751	25565.5	39164.8	19004.2	22495	30398.2	7118.08	1.12736	0.579921	0.273223	0.423662	0.278425	0.104583	0.0759772	0.198938	0.0272145	Yes	Yes	Yes	No	Yes	Yes	No	No	No
sp|Q9NX00|TM160_HUMAN	Q9NX00	TM160_HUMAN	Transmembrane protein 160	TMEM160	12159.8	42984.9	49515.4	30649	12067.8	24460	30454	33095	19379.1	33060	46312.1	32986.3	40536.2	69220.8	75692.5	34886.7	22392.3	27642.7	37452.8	61816.5	16290	7725.39	5941.89	6264.52	15277.6	0.466941	0.345003	0.214953	0.167264	0.247144	0.105225	0.488588	0.0989308	0.0420422	Yes	Yes	No	Yes	Yes	Yes	No	No	No
sp|Q00169|PIPNA_HUMAN	Q00169	PIPNA_HUMAN	Phosphatidylinositol transfer protein alpha isoform (PI-TP-alpha) (PtdIns transfer protein alpha) (PtdInsTP alpha)	PITPNA	956553	1.06033e+06	1.92401e+06	1.49816e+06	1.39613e+06	1.41771e+06	1.40128e+06	1.59156e+06	1.52948e+06	1.04986e+06	1.55934e+06	1.07712e+06	1.54773e+06	1.51791e+06	1.86852e+06	1.31363e+06	1.43734e+06	1.50744e+06	1.22877e+06	1.64472e+06	433678	43902	79229.6	234010	158716	0.330137	0.030544	0.0525591	0.190442	0.0965005	0.105978	0.335212	0.283141	0.335244	No	Yes	No	No	No	Yes	No	No	No
sp|Q96GA7|SDSL_HUMAN	Q96GA7	SDSL_HUMAN	Serine dehydratase-like (L-serine deaminase) (L-serine dehydratase/L-threonine deaminase) (L-threonine dehydratase) (TDH) (EC 4.3.1.19) (Serine dehydratase 2) (SDH 2) (EC 4.3.1.17)	SDSL	21081.1	21498.3	13843.6	14251.3	54500.5	26727.4	13813.5	14040	24198.1	21556.3	14027	30555.1	26114.5	42622.2	44430.9	18807.7	31826.4	17350.5	22046.1	37722.5	3514.22	16822.6	4842.85	6756.48	8241.28	0.18685	0.528573	0.279119	0.30647	0.218471	0.105983	0.307157	0.488003	0.0393952	Yes	Yes	No	No	Yes	Yes	No	No	No
sp|P00414|COX3_HUMAN	P00414	COX3_HUMAN	Cytochrome c oxidase subunit 3 (EC 7.1.1.9) (Cytochrome c oxidase polypeptide III)	MT-CO3	25822.5	126089	136061	74486.4	23097.6	60796.6	73193.7	53334.7	34542.9	62808.8	87459.3	65655.4	98386.9	125801	83268.5	95990.7	52793.6	53690.4	71974.5	102485	49783.1	21729.2	15781.2	11010.9	17604	0.518624	0.411589	0.293929	0.152983	0.17177	0.106254	0.964594	0.327871	0.043295	Yes	Yes	No	No	Yes	Yes	No	Yes	No
sp|P35498|SCN1A_HUMAN	P35498	SCN1A_HUMAN	Sodium channel protein type 1 subunit alpha (Sodium channel protein brain I subunit alpha) (Sodium channel protein type I subunit alpha) (Voltage-gated sodium channel subunit alpha Nav1.1)	SCN1A	88325.7	43736.3	56166.3	58291.4	27265.5	149008	138853	56532.2	121484	156313	72005.8	81088	43398.5	51978	46879.1	62742.8	78188.4	105623	103136	47418.6	18788.2	51654.4	35429.2	37784.4	3523.27	0.299447	0.660639	0.335431	0.366356	0.0743016	0.106456	0.569182	0.610794	0.0818599	No	Yes	No	No	Yes	Yes	No	No	No
sp|Q07507|DERM_HUMAN	Q07507	DERM_HUMAN	Dermatopontin (Tyrosine-rich acidic matrix protein) (TRAMP)	DPT	9897.68	16194.7	11917.1	19460.8	10396.5	21767	14676.8	15735.3	26044.6	15981.7	8604.82	12462.7	25738	16475.9	17440.9	12669.8	17208.1	18818.9	12349.8	19885	2625.29	4907.66	5127.59	3012.67	4157.45	0.207208	0.285195	0.27247	0.243946	0.209075	0.106559	0.764314	0.298751	0.830548	No	Yes	No	No	No	Yes	No	No	No
sp|Q9HD23|MRS2_HUMAN	Q9HD23	MRS2_HUMAN	Magnesium transporter MRS2 homolog, mitochondrial (MRS2-like protein)	MRS2	6567.75	9769.58	10883.6	85906.7	65256.8	50210.9	18812.3	6533.25	15263.6	7209.7	34349.4	3112.52	56498.3	61432.3	23192	9073.65	67124.8	13536.4	14890.5	47040.8	1829.38	14632.5	5159.54	13860.8	16983.6	0.201614	0.217989	0.381161	0.930845	0.361039	0.106736	0.00813419	0.021484	0.0558389	Yes	Yes	Yes	Yes	Yes	Yes	No	Yes	No
sp|Q16799-3|RTN1_HUMAN	Q16799-3	RTN1_HUMAN	#N/A	RTN1_HUMAN	6.76059e+06	7.19603e+06	5.86484e+06	6.88228e+06	7.30228e+06	5.49495e+06	8.55108e+06	7.56889e+06	4.78545e+06	6.81809e+06	6.43236e+06	4.08699e+06	8.82207e+06	7.04742e+06	7.68003e+06	6.60716e+06	6.55984e+06	6.96847e+06	5.77914e+06	7.84984e+06	554180	772261	1.59486e+06	1.20685e+06	734378	0.0838757	0.117726	0.228868	0.208829	0.0935532	0.106882	0.760676	0.483949	0.516964	No	Yes	No	No	No	Yes	No	No	No
sp|Q9NUQ9|FA49B_HUMAN	Q9NUQ9	FA49B_HUMAN	CYFIP-related Rac1 interactor B (L1)	CYRIB	3.59896e+06	3.45812e+06	3.76506e+06	4.21831e+06	3.54937e+06	4.02874e+06	3.38454e+06	3.7052e+06	3.7906e+06	4.13215e+06	3.5679e+06	4.22323e+06	3.24736e+06	3.34864e+06	3.7433e+06	3.60738e+06	3.93214e+06	3.62678e+06	3.97442e+06	3.44643e+06	125451	281509	174800	289854	213949	0.0347763	0.0715917	0.0481971	0.0729297	0.0620783	0.106911	0.262449	0.889507	0.408169	No	Yes	No	No	No	Yes	No	Yes	No
sp|Q9NQ79|CRAC1_HUMAN	Q9NQ79	CRAC1_HUMAN	Cartilage acidic protein 1 (68 kDa chondrocyte-expressed protein) (CEP-68) (ASPIC)	CRTAC1	164633	82061.3	172034	141353	124128	171665	141973	182639	166067	186917	158168	149736	158481	55689	65017.1	139576	145715	163560	164940	93062.5	40781.3	19650.6	16696.1	15916.6	46414.7	0.292179	0.134856	0.10208	0.0964992	0.498747	0.107032	0.383154	0.342833	0.113344	No	Yes	No	No	Yes	Yes	No	No	No
sp|O76031|CLPX_HUMAN	O76031	CLPX_HUMAN	ATP-dependent Clp protease ATP-binding subunit clpX-like, mitochondrial	CLPX	3379.19	12012.2	15206.5	14542.4	10125.8	13795.6	10667.6	1872.62	11085.5	14091.9	9391.22	10556.6	1849.74	1633.77	10469.2	10199.3	12821.3	7875.24	11346.6	4650.89	4995.76	1930.2	4247.92	1998.67	4115.08	0.489814	0.150547	0.539402	0.176148	0.884794	0.107248	0.208214	0.494632	0.483721	No	Yes	No	No	No	Yes	No	Yes	No
sp|Q6PCB7|S27A1_HUMAN	Q6PCB7	S27A1_HUMAN	Long-chain fatty acid transport protein 1 (FATP-1) (Fatty acid transport protein 1) (EC 6.2.1.15) (Solute carrier family 27 member 1)	SLC27A1	28303.9	26780.5	23357.4	23588.4	21384.8	37947.7	8292.7	29441.3	27300.2	73571.5	30499.4	31494.8	20044.3	14535	11644.3	26147.3	27640.3	21678.1	45188.5	15407.8	2068.47	7343.74	9505.16	20073.9	3484.38	0.0791083	0.26569	0.438469	0.444225	0.226143	0.107576	0.521391	0.310196	0.430527	No	Yes	No	No	No	Yes	No	No	No
sp|P62244|RS15A_HUMAN	P62244	RS15A_HUMAN	40S ribosomal protein S15a (Small ribosomal subunit protein uS8)	RPS15A	1.74693e+06	1.62723e+06	1.68876e+06	1.80409e+06	1.74282e+06	1.78821e+06	1.47355e+06	1.54657e+06	1.89404e+06	1.94544e+06	1.9761e+06	1.5271e+06	1.5468e+06	1.27033e+06	1.56127e+06	1.68764e+06	1.77837e+06	1.63806e+06	1.81621e+06	1.45947e+06	48872	25959.9	183450	204819	133873	0.0289588	0.0145976	0.111992	0.112772	0.0917272	0.108223	0.344472	0.808279	0.328422	No	Yes	No	No	No	Yes	No	No	No
sp|P11169|GTR3_HUMAN	P11169	GTR3_HUMAN	Solute carrier family 2, facilitated glucose transporter member 3 (Glucose transporter type 3, brain) (GLUT-3)	SLC2A3	675952	850616	977401	379061	1.23317e+06	760122	1.10879e+06	967760	1.02852e+06	198032	944264	613880	1.15354e+06	1.16879e+06	880753	834656	790784	1.03502e+06	585392	1.06769e+06	123582	349362	57759.8	305313	132333	0.148064	0.441791	0.0558053	0.521554	0.123943	0.10972	0.384574	0.565233	0.765016	No	Yes	No	No	No	Yes	No	No	No
sp|O95721|SNP29_HUMAN	O95721	SNP29_HUMAN	Synaptosomal-associated protein 29 (SNAP-29) (Soluble 29 kDa NSF attachment protein) (Vesicle-membrane fusion protein SNAP-29)	SNAP29	83200.1	97779.6	93858.5	100466	165234	86646.2	153501	93211.3	133367	123283	92665.7	83882.7	129461	134351	116428	91612.7	117449	126693	99943.7	126747	6160.25	34257.2	25061.6	16888.2	7564.63	0.0672423	0.291677	0.197813	0.168977	0.0596831	0.109893	0.77345	0.552204	0.997835	No	Yes	No	No	No	Yes	No	No	No
sp|Q9P2K5|MYEF2_HUMAN	Q9P2K5	MYEF2_HUMAN	Myelin expression factor 2 (MEF-2) (MyEF-2) (MST156)	MYEF2	219679	287359	268325	254965	173024	273355	218750	234111	214781	257503	306776	293760	313254	322156	314748	258454	233782	222547	286013	316720	28497.9	43613.2	8336.05	20847.9	3892.38	0.110263	0.186555	0.0374574	0.0728913	0.0122897	0.109989	0.738567	0.201218	0.000132391	Yes	Yes	No	No	Yes	Yes	No	No	No
sp|P06702|S10A9_HUMAN	P06702	S10A9_HUMAN	Protein S100-A9 (Calgranulin-B) (Calprotectin L1H subunit) (Leukocyte L1 complex heavy chain) (Migration inhibitory factor-related protein 14) (MRP-14) (p14) (S100 calcium-binding protein A9)	S100A9	340709	312175	327469	183104	194024	52394.4	29057.7	239845	55103.9	316387	373986	338448	115385	64767.4	333039	326784	143174	108002	342940	171064	11659.1	64345.5	93831.4	23728.5	116383	0.0356783	0.449422	0.868792	0.0691914	0.68035	0.110135	0.684545	0.0146198	0.58293	Yes	Yes	No	Yes	No	Yes	Yes	No	No
sp|Q13033|STRN3_HUMAN	Q13033	STRN3_HUMAN	Striatin-3 (Cell cycle autoantigen SG2NA) (S/G2 antigen)	STRN3	75839.6	46576	49095.9	7145.18	87852.3	87832.4	63013.8	92506.6	33149.4	88450.6	62727.3	85663.9	74728.3	15131.8	8123.38	57170.5	60943.3	62889.9	78947.3	32661.2	13241.1	38041	24232.6	11525.5	29883.2	0.231607	0.624203	0.385318	0.14599	0.914947	0.110473	0.954258	0.556661	0.328791	No	Yes	No	No	No	Yes	No	No	No
sp|Q9HA65|TBC17_HUMAN	Q9HA65	TBC17_HUMAN	TBC1 domain family member 17	TBC1D17	188162	223368	241309	232099	210933	202163	177344	251622	269154	245320	232823	230830	215147	212306	233056	217613	215065	232707	236324	220169	22075.7	12565.5	39796	6412.61	9185.54	0.101445	0.0584264	0.171013	0.0271348	0.0417204	0.111015	0.582152	0.100072	0.68659	No	Yes	No	Yes	No	Yes	No	No	No
sp|P26640|SYVC_HUMAN	P26640	SYVC_HUMAN	Valine--tRNA ligase (EC 6.1.1.9) (Protein G7a) (Valyl-tRNA synthetase) (ValRS)	VARS1	792076	695149	792875	776864	813596	1.08773e+06	636626	643161	823211	884002	867105	768489	706525	715823	805145	760033	892731	700999	839865	742498	45881	138701	86457.9	50940.1	44460.5	0.0603671	0.155367	0.123335	0.0606527	0.0598796	0.11138	0.172453	0.63948	0.578631	No	Yes	No	No	No	Yes	No	No	No
sp|O95139|NDUB6_HUMAN	O95139	NDUB6_HUMAN	NADH dehydrogenase [ubiquinone] 1 beta subcomplex subunit 6 (Complex I-B17) (CI-B17) (NADH-ubiquinone oxidoreductase B17 subunit)	NDUFB6	270217	285653	579760	335230	444709	375470	437912	448276	429725	429689	333599	404734	288339	301637	358524	378543	385136	438638	389341	316167	142421	45213.9	7590.87	40710.7	30439.1	0.376235	0.117397	0.0173056	0.104563	0.0962755	0.111474	0.174219	0.926846	0.0052554	Yes	Yes	No	No	Yes	Yes	No	Yes	No
sp|P56381|ATP5E_HUMAN	P56381	ATP5E_HUMAN	ATP synthase subunit epsilon, mitochondrial (ATPase subunit epsilon) (ATP synthase F1 subunit epsilon)	ATP5F1E	191691	1.01861e+06	577557	467649	178799	264002	295485	156297	274733	221651	401123	308237	355446	511283	515239	595953	303483	242172	310337	460656	337840	121182	61310.7	73284.3	74412.4	0.566889	0.399304	0.25317	0.236144	0.161536	0.111519	0.557901	0.94872	0.032755	Yes	Yes	No	No	Yes	Yes	No	Yes	No
sp|O00743|PPP6_HUMAN	O00743	PPP6_HUMAN	Serine/threonine-protein phosphatase 6 catalytic subunit (PP6C) (EC 3.1.3.16) [Cleaved into: Serine/threonine-protein phosphatase 6 catalytic subunit, N-terminally processed]	PPP6C	243984	202602	220046	172850	163655	157218	217682	161377	161650	197719	274106	191717	164398	171545	165234	222211	164574	180237	221181	167059	16963.7	6414.77	26478	37503.6	3190.61	0.0763407	0.038978	0.146907	0.169561	0.0190987	0.111764	0.461824	0.103184	0.523192	No	Yes	No	Yes	No	Yes	No	Yes	No
sp|P41240|CSK_HUMAN	P41240	CSK_HUMAN	Tyrosine-protein kinase CSK (EC 2.7.10.2) (C-Src kinase) (Protein-tyrosine kinase CYL)	CSK	41878.3	33717.6	37363.5	24997.1	41458.3	30679.3	34378.7	33003.2	47654.6	37727.7	44350.7	37426.5	36693.3	32210.8	34721.4	37653.1	32378.2	38345.5	39835	34541.8	3337.91	6826.77	6606.42	3195.46	1834.39	0.088649	0.210844	0.172287	0.0802174	0.0531065	0.112006	0.424562	0.234368	0.476572	No	Yes	No	No	No	Yes	No	No	No
sp|Q8IYB8|SUV3_HUMAN	Q8IYB8	SUV3_HUMAN	ATP-dependent RNA helicase SUPV3L1, mitochondrial (EC 3.6.4.13) (Suppressor of var1 3-like protein 1) (SUV3-like protein 1)	SUPV3L1	30006	16109.2	8099.33	18882.1	15610.2	27238.5	20837.6	20289.6	16308.6	20275.2	23582.7	37656.6	19197.4	14577.5	13638.8	18071.5	20576.9	19145.2	27171.5	15804.6	9050.38	4896.16	2018.28	7536.05	2429.53	0.500809	0.237944	0.105419	0.277351	0.153724	0.112185	0.721666	0.358	0.209038	No	Yes	No	No	No	Yes	No	Yes	No
sp|P00325|ADH1B_HUMAN	P00325	ADH1B_HUMAN	All-trans-retinol dehydrogenase [NAD(+)] ADH1B (EC 1.1.1.105) (Alcohol dehydrogenase 1B) (Alcohol dehydrogenase subunit beta)	ADH1B	35139.2	37075.1	1288.32	25936.5	46821.6	27167.4	49027.9	52707.6	25841.8	32354.9	39857	32682.4	32909.1	24459.5	25547.9	24500.9	33308.5	42525.7	34964.8	27638.8	16432.8	9568.43	11892.6	3461.95	3753.04	0.670701	0.287267	0.279657	0.0990125	0.135789	0.112327	0.441242	0.829236	0.166642	No	Yes	No	No	No	Yes	No	No	No
sp|Q9UI40-2|NCKX2_HUMAN	Q9UI40-2	NCKX2_HUMAN	#N/A	NCKX2_HUMAN	856.66	28189.4	16948.4	18923.5	14567.1	35164	26309.5	23987.2	18835.6	24602.8	26042.1	20270.9	15679.1	20031.9	3682.11	15331.5	22884.9	23044.1	23638.6	13131	11217	8862.91	3123.23	2452.75	6913.68	0.731629	0.387283	0.135533	0.10376	0.526514	0.112769	0.982026	0.913308	0.138319	No	Yes	No	No	Yes	Yes	No	No	No
sp|P55083|MFAP4_HUMAN	P55083	MFAP4_HUMAN	Microfibril-associated glycoprotein 4	MFAP4	20883.2	21451.2	16259.3	81691.8	6647.59	26196.2	99711.3	6801.91	75062.2	5716.01	10761.4	15862.3	40937.3	16796.4	22354.2	19531.3	38178.5	60525.1	10779.9	26696	2325.19	31786.7	39298.3	4142.22	10322.6	0.11905	0.83258	0.649289	0.384254	0.386672	0.113023	0.565709	0.293318	0.304288	No	Yes	No	No	No	Yes	No	No	No
sp|Q9UQ16-3|DYN3_HUMAN	Q9UQ16-3	DYN3_HUMAN	Dynamin-3 (EC 3.6.5.5) (Dynamin, testicular) (T-dynamin)	DNM3	3.26571e+06	2.69089e+06	3.11902e+06	2.99683e+06	2.83713e+06	3.66765e+06	2.62192e+06	3.33382e+06	3.05505e+06	3.20225e+06	3.1268e+06	3.02821e+06	2.67662e+06	3.05914e+06	2.3596e+06	3.02521e+06	3.16721e+06	3.0036e+06	3.11909e+06	2.69845e+06	243867	359822	292901	71261.3	286006	0.0806116	0.113609	0.0975167	0.0228468	0.105989	0.113731	0.644167	0.861847	0.351287	No	Yes	No	No	No	Yes	No	No	No
sp|P08238|HS90B_HUMAN	P08238	HS90B_HUMAN	Heat shock protein HSP 90-beta (HSP 90) (Heat shock 84 kDa) (HSP 84) (HSP84)	HSP90AB1	8.45308e+06	8.23607e+06	8.46878e+06	9.42061e+06	1.00019e+07	8.40749e+06	7.73645e+06	7.11979e+06	8.71499e+06	9.14184e+06	8.89327e+06	7.15587e+06	7.20232e+06	6.48643e+06	7.37661e+06	8.38598e+06	9.27668e+06	7.85708e+06	8.39699e+06	7.02179e+06	106192	658836	656798	883455	385183	0.012663	0.0710207	0.0835931	0.105211	0.0548555	0.113764	0.0971013	0.32208	0.195743	No	Yes	Yes	No	No	Yes	No	No	No
sp|Q86UE4|LYRIC_HUMAN	Q86UE4	LYRIC_HUMAN	Protein LYRIC (3D3/LYRIC) (Astrocyte elevated gene-1 protein) (AEG-1) (Lysine-rich CEACAM1 co-isolated protein) (Metadherin) (Metastasis adhesion protein)	MTDH	188777	180895	222588	242281	210978	198345	220126	220502	205905	234858	227014	224626	195428	159543	221388	197420	217201	215511	228832	192120	18085.2	18468.6	6793.92	4370.54	25356.3	0.091608	0.0850302	0.0315247	0.0190993	0.131982	0.113777	0.909191	0.434991	0.276115	No	Yes	No	No	No	Yes	No	No	No
sp|Q96G03|PGM2_HUMAN	Q96G03	PGM2_HUMAN	Phosphoglucomutase-2 (PGM 2) (EC 5.4.2.2) (Glucose phosphomutase 2) (Phosphodeoxyribomutase) (Phosphopentomutase) (EC 5.4.2.7)	PGM2	229718	229491	243703	256839	275924	188660	212078	182688	263485	246921	285822	211838	160402	184817	225940	234304	240474	219417	248194	190386	6646.94	37457.8	33391.1	30217.3	27044.2	0.0283689	0.155766	0.152181	0.121749	0.142049	0.114019	0.584808	0.83167	0.393448	No	Yes	No	No	No	Yes	No	No	No
sp|O43592|XPOT_HUMAN	O43592	XPOT_HUMAN	Exportin-T (Exportin(tRNA)) (tRNA exportin)	XPOT	15872.3	17276.3	5573.7	16273.6	6113.11	15438.7	14181.7	13207.6	6997.58	2888.63	11798.1	8806.68	19109.9	11535	13723.5	12907.4	12608.5	11462.3	7831.13	14789.5	5217.32	4605.55	3181.98	3702.1	3182.95	0.40421	0.365274	0.277604	0.472742	0.215218	0.114073	0.786537	0.316667	0.354821	No	Yes	No	No	No	Yes	No	No	No
sp|Q7L099-3|RUFY3_HUMAN	Q7L099-3	RUFY3_HUMAN	Protein RUFY3 (RUN and FYVE domain-containing protein 3) (Rap2-interacting protein x) (RIPx) (Single axon-regulated protein) (Singar)	RUFY3	2.16606e+06	2.31742e+06	2.44529e+06	2.27599e+06	2.63386e+06	2.21765e+06	2.24747e+06	2.41635e+06	2.13145e+06	2.47315e+06	2.0711e+06	2.21888e+06	1.96071e+06	2.07761e+06	1.98847e+06	2.30959e+06	2.37584e+06	2.26509e+06	2.25438e+06	2.00893e+06	114130	184001	116977	166044	49866.2	0.0494155	0.077447	0.0516433	0.073654	0.0248223	0.115829	0.512285	0.526423	0.0464506	Yes	Yes	No	No	Yes	Yes	No	No	No
sp|Q92890|UFD1_HUMAN	Q92890	UFD1_HUMAN	Ubiquitin recognition factor in ER-associated degradation protein 1 (Ubiquitin fusion degradation protein 1) (UB fusion protein 1)	UFD1	234983	191946	268642	230574	311892	191761	279667	319589	259731	336590	286254	254148	241128	188859	257117	231857	244742	286329	292331	229035	31389.2	50056.4	24887.1	33930.2	29148.9	0.135382	0.204527	0.0869178	0.116068	0.127269	0.115966	0.352124	0.328119	0.102024	No	Yes	No	No	Yes	Yes	No	No	No
sp|O00194|RB27B_HUMAN	O00194	RB27B_HUMAN	Ras-related protein Rab-27B (EC 3.6.5.2) (C25KG)	RAB27B	896363	897860	845559	516859	1.38372e+06	456588	1.60855e+06	1.03496e+06	892633	866899	780342	323387	1.13158e+06	1.50291e+06	852677	879927	785724	1.17872e+06	656876	1.16239e+06	24309.7	423566	309443	238446	266349	0.027627	0.539077	0.262526	0.362999	0.22914	0.116144	0.349108	0.726778	0.957614	No	Yes	No	No	No	Yes	No	No	No
sp|Q16186|ADRM1_HUMAN	Q16186	ADRM1_HUMAN	Proteasomal ubiquitin receptor ADRM1 (110 kDa cell membrane glycoprotein) (Gp110) (Adhesion-regulating molecule 1) (ARM-1) (Proteasome regulatory particle non-ATPase 13) (hRpn13) (Rpn13 homolog)	ADRM1	25578.1	12080.2	31941.8	24133.6	31754.3	14496.8	25970.8	26850.9	25549.3	15529.8	21400.1	23417.1	22896.7	26282.8	30716.6	23200.1	23461.6	26123.7	20115.6	26632	8281	7061.34	542.26	3345.61	3201.97	0.356939	0.300974	0.0207574	0.166319	0.12023	0.117452	0.623161	0.577474	0.835654	No	Yes	No	No	No	Yes	No	No	No
sp|Q9Y394|DHRS7_HUMAN	Q9Y394	DHRS7_HUMAN	Dehydrogenase/reductase SDR family member 7 (EC 1.1.-.-) (Retinal short-chain dehydrogenase/reductase 4) (retSDR4) (Short chain dehydrogenase/reductase family 34C member 1)	DHRS7	426140	553707	584689	511221	498742	554635	498372	572714	607722	515923	656681	573531	519083	445860	503664	521512	521533	559603	582045	489536	68614.3	23955.1	45594.3	57778.7	31518.5	0.131568	0.0459322	0.0814762	0.0992685	0.0643844	0.117751	0.354873	0.24307	0.148343	No	Yes	No	No	Yes	Yes	No	No	No
sp|Q96KG9-6|SCYL1_HUMAN	Q96KG9-6	SCYL1_HUMAN	N-terminal kinase-like protein (Coated vesicle-associated kinase of 90 kDa) (SCY1-like protein 1) (Telomerase regulation-associated protein) (Telomerase transcriptional element-interacting factor) (Teratoma-associated tyrosine kinase)	SCYL1	143127	154670	129890	61669.4	175976	159814	159087	123591	123570	140132	163580	127565	185823	159424	238964	142563	132486	135416	143759	194737	10124	50508.1	16737.6	14925.2	33078.3	0.0710144	0.381232	0.123601	0.103821	0.169861	0.117905	0.941676	0.777216	0.0863962	No	Yes	No	No	Yes	Yes	No	No	No
sp|Q9BRA2|TXD17_HUMAN	Q9BRA2	TXD17_HUMAN	Thioredoxin domain-containing protein 17 (14 kDa thioredoxin-related protein) (TRP14) (Protein 42-9-9) (Thioredoxin-like protein 5)	TXNDC17	306785	247563	265075	299893	341613	270384	280184	283592	274232	319223	285504	257382	269042	236427	216270	273141	303964	279336	287370	240580	24840.9	29221.1	3867.75	25280.9	21743.4	0.0909453	0.0961336	0.0138462	0.0879734	0.0903795	0.1182	0.302813	0.576412	0.0680802	No	Yes	No	No	Yes	Yes	No	No	No
sp|Q96EY8|MMAB_HUMAN	Q96EY8	MMAB_HUMAN	Corrinoid adenosyltransferase (EC 2.5.1.17) (Cob(II)alamin adenosyltransferase) (Cob(II)yrinic acid a,c-diamide adenosyltransferase) (Cobinamide/cobalamin adenosyltransferase) (Methylmalonic aciduria type B protein)	MMAB	174258	180084	199862	182223	337597	250027	134009	120826	211404	249955	338087	172474	127138	83033.1	200327	184735	256616	155413	253505	136833	10958	63602	39955.5	67657.9	48373.2	0.0593174	0.247849	0.257092	0.266889	0.353521	0.11828	0.129419	0.964491	0.696865	No	Yes	Yes	No	No	Yes	No	Yes	No
sp|P28161|GSTM2_HUMAN	P28161	GSTM2_HUMAN	Glutathione S-transferase Mu 2 (EC 2.5.1.18) (GST class-mu 2) (GSTM2-2)	GSTM2	2.17585e+06	2.41692e+06	2.28422e+06	2.47522e+06	2.94604e+06	2.6277e+06	2.39218e+06	2.85909e+06	1.49955e+06	2.49526e+06	3.42095e+06	2.60858e+06	2.27888e+06	2.39569e+06	1.73579e+06	2.29233e+06	2.68299e+06	2.25027e+06	2.8416e+06	2.13679e+06	98583.7	196147	564029	412265	287529	0.0430058	0.0731078	0.250649	0.145082	0.134562	0.118383	0.363401	0.648942	0.812369	No	Yes	No	No	No	Yes	No	No	No
sp|O95747|OXSR1_HUMAN	O95747	OXSR1_HUMAN	Serine/threonine-protein kinase OSR1 (EC 2.7.11.1) (Oxidative stress-responsive 1 protein)	OXSR1	321580	182762	244370	269175	326966	309914	218123	145722	155252	215383	234253	274942	211630	209755	192647	249571	302018	173032	241526	204678	56791.6	24244.8	32120.5	24852.7	8541.25	0.227557	0.080276	0.185633	0.102899	0.0417302	0.118398	0.0105552	0.0693943	0.24938	Yes	Yes	Yes	Yes	No	Yes	No	No	No
sp|Q96A65|EXOC4_HUMAN	Q96A65	EXOC4_HUMAN	Exocyst complex component 4 (Exocyst complex component Sec8)	EXOC4	279198	228206	263695	226418	313093	187524	215020	250007	196251	218790	166164	182366	270364	237962	204741	257033	242345	220426	189107	237689	21343.9	52486	22276.2	22006.8	26791.4	0.0830394	0.216575	0.10106	0.116372	0.112716	0.118579	0.615556	0.256428	0.522116	No	Yes	No	No	No	Yes	No	No	No
sp|P61026|RAB10_HUMAN	P61026	RAB10_HUMAN	Ras-related protein Rab-10 (EC 3.6.5.2)	RAB10	1.41051e+06	1.78174e+06	1.86593e+06	1.7306e+06	1.63347e+06	1.25853e+06	1.74649e+06	1.85723e+06	1.78769e+06	1.69776e+06	1.66264e+06	1.57487e+06	1.76237e+06	1.84772e+06	1.68227e+06	1.68606e+06	1.54087e+06	1.79714e+06	1.64509e+06	1.76412e+06	197852	203545	45699.3	51681.9	67555.4	0.117346	0.132098	0.0254289	0.0314158	0.0382941	0.118924	0.157332	0.521451	0.597639	No	Yes	No	No	No	Yes	No	No	No
sp|Q7Z406-6|MYH14_HUMAN	Q7Z406-6	MYH14_HUMAN	Myosin-14 (Myosin heavy chain 14) (Myosin heavy chain, non-muscle IIc) (Non-muscle myosin heavy chain IIc) (NMHC II-C)	MYH14	157601	169778	155842	169968	128817	96622.7	112438	152221	198795	164562	164795	193473	128056	144677	164935	161074	131803	154485	174277	145889	6196.74	30017.6	35291.5	13574.3	15080.3	0.0384714	0.227747	0.228446	0.077889	0.103368	0.118986	0.526804	0.142326	0.767281	No	Yes	No	No	No	Yes	No	No	No
sp|P78318|IGBP1_HUMAN	P78318	IGBP1_HUMAN	Immunoglobulin-binding protein 1 (B-cell signal transduction molecule alpha 4) (Protein alpha-4) (CD79a-binding protein 1) (Protein phosphatase 2/4/6 regulatory subunit) (Renal carcinoma antigen NY-REN-16)	IGBP1	40149.1	102490	59041.8	37285	90846.4	52246	110676	64458.7	37708.2	70571.2	30010.6	15527.7	55077.7	106258	86391.6	67227	60125.8	70947.8	38703.2	82575.8	26100.4	22565.1	30140.4	23296.9	21067.9	0.388243	0.375297	0.424825	0.601937	0.255133	0.119439	0.705197	0.403131	0.677889	No	Yes	No	No	No	Yes	No	No	No
sp|P14618|KPYM_HUMAN	P14618	KPYM_HUMAN	Pyruvate kinase PKM (EC 2.7.1.40) (Cytosolic thyroid hormone-binding protein) (CTHBP) (Opa-interacting protein 3) (OIP-3) (Pyruvate kinase 2/3) (Pyruvate kinase muscle isozyme) (Thyroid hormone-binding protein 1) (THBP1) (Tumor M2-PK) (p58)	PKM	1.15699e+06	1.13331e+06	1.17269e+06	1.03849e+06	1.19124e+06	1.18153e+06	888112	1.3929e+06	1.12635e+06	1.04208e+06	1.19294e+06	1.29754e+06	898346	841780	1.12181e+06	1.15433e+06	1.13709e+06	1.13579e+06	1.17752e+06	953980	16187.6	69833.7	206186	104861	120903	0.0140234	0.0614146	0.181536	0.089052	0.126735	0.11944	0.993676	0.673456	0.342614	No	Yes	No	No	No	Yes	No	No	No
sp|P46439|GSTM5_HUMAN	P46439	GSTM5_HUMAN	Glutathione S-transferase Mu 5 (EC 2.5.1.18) (GST class-mu 5) (GSTM5-5)	GSTM5	631423	591014	644680	613728	1.19987e+06	679487	1.01506e+06	648587	270724	667452	1.19249e+06	1.24856e+06	762528	661093	257397	622372	831030	644790	1.03617e+06	560339	22824.6	262191	303885	261725	218178	0.0366736	0.315501	0.471293	0.252589	0.389368	0.119496	0.547511	0.477339	0.765512	No	Yes	No	No	No	Yes	No	No	No
sp|Q16620-2|NTRK2_HUMAN	Q16620-2	NTRK2_HUMAN	BDNF/NT-3 growth factors receptor (EC 2.7.10.1) (GP145-TrkB) (Trk-B) (Neurotrophic tyrosine kinase receptor type 2) (TrkB tyrosine kinase) (Tropomyosin-related kinase B)	NTRK2	36051.5	25861.4	37370.8	33610.8	22580.4	31571.6	60598.2	35372.3	8475.83	11194	10619.9	2918.18	58989.9	40479.7	10462.9	33094.6	29254.3	34815.4	8244.01	36644.2	5142.89	4792	21282.5	3773.22	19995.9	0.1554	0.163805	0.611295	0.457692	0.545676	0.119651	0.736696	0.00821012	0.933687	Yes	No	No	Yes	No	Yes	No	No	No
sp|Q7L2E3|DHX30_HUMAN	Q7L2E3	DHX30_HUMAN	ATP-dependent RNA helicase DHX30 (EC 3.6.4.13) (DEAH box protein 30)	DHX30	17231.9	26969.1	23347.6	16134.9	31197.4	46490.9	17341	41464	38832.3	32906	18886.5	21738	10238.4	20367.3	11185.5	22516.2	31274.4	32545.7	24510.2	13930.4	4018.46	12392.9	10804.9	6049.81	4567.97	0.17847	0.396264	0.331993	0.246829	0.327914	0.11966	0.91819	0.526072	0.0882133	No	Yes	No	No	Yes	Yes	No	Yes	No
sp|P24158|PRTN3_HUMAN	P24158	PRTN3_HUMAN	Myeloblastin (EC 3.4.21.76) (AGP7) (C-ANCA antigen) (Leukocyte proteinase 3) (PR-3) (PR3) (Neutrophil proteinase 4) (NP-4) (P29) (Wegener autoantigen)	PRTN3	84264.4	66942.4	68251.1	27537.6	27999.2	85799	56015.1	106620	22203.5	23698.1	82780.6	94453.7	209987	124022	101546	73152.6	47111.9	61612.7	66977.5	145185	7875.33	27356.5	34689.3	30972	46731.7	0.107656	0.580671	0.563021	0.462423	0.321877	0.119785	0.666649	0.533906	0.112117	No	Yes	No	No	Yes	Yes	No	No	No
sp|P05198|IF2A_HUMAN	P05198	IF2A_HUMAN	Eukaryotic translation initiation factor 2 subunit 1 (Eukaryotic translation initiation factor 2 subunit alpha) (eIF-2-alpha) (eIF-2A) (eIF-2alpha)	EIF2S1	348766	392778	354695	406295	457657	391901	396805	406147	418497	449301	384004	400067	349439	347274	392237	365413	418618	407150	411124	362983	19500.8	28223.7	8883.96	27780.3	20704.5	0.0533664	0.0674212	0.0218199	0.0675715	0.0570399	0.120859	0.612769	0.802245	0.0502103	No	Yes	No	No	Yes	Yes	No	No	No
sp|Q13405|RM49_HUMAN	Q13405	RM49_HUMAN	39S ribosomal protein L49, mitochondrial (L49mt) (MRP-L49) (Mitochondrial large ribosomal subunit protein mL49) (Neighbor of FAU) (NOF) (Protein NOF1)	MRPL49	92272.8	28635.6	62944.9	107437	39822.5	94545.8	30073.8	41053.3	39358	50450.2	54421.9	40107	41527.4	28219.5	39971.7	61284.4	80601.6	36828.4	48326.4	36572.9	26006.3	29311.5	4826.09	6033.93	5940.75	0.424354	0.363659	0.131043	0.124858	0.162436	0.121138	0.105556	0.201893	0.964613	No	Yes	Yes	No	No	Yes	No	Yes	No
sp|P50416|CPT1A_HUMAN	P50416	CPT1A_HUMAN	Carnitine O-palmitoyltransferase 1, liver isoform (CPT1-L) (EC 2.3.1.21) (Carnitine O-palmitoyltransferase I, liver isoform) (CPT I) (CPTI-L) (Carnitine palmitoyltransferase 1A)	CPT1A	17248.3	19439.5	12489.2	16509.6	11651.1	21508.9	13118.5	17711.2	17252.5	11895.5	13381.8	12696	26515.3	13944.7	19092.5	16392.3	16556.5	16027.4	12657.8	19850.8	2901.29	4024.55	2065.44	607.367	5159.83	0.176991	0.243079	0.128869	0.0479836	0.25993	0.121839	0.876635	0.246986	0.385702	No	No	No	No	No	No	No	Yes	No
sp|Q08174-2|PCDH1_HUMAN	Q08174-2	PCDH1_HUMAN	Protocadherin-1 (Cadherin-like protein 1) (Protocadherin-42) (PC42)	PCDH1	499678	431760	491125	399758	625547	389545	679593	617076	518753	456438	372941	224934	618493	571089	409081	474188	471617	605141	351438	532888	30203.5	108925	66202.7	95726.4	89658.2	0.0636953	0.230961	0.1094	0.272385	0.16825	0.122043	0.212614	0.306225	0.411111	No	Yes	No	No	No	Yes	No	No	No
sp|P55060|XPO2_HUMAN	P55060	XPO2_HUMAN	Exportin-2 (Exp2) (Cellular apoptosis susceptibility protein) (Chromosome segregation 1-like protein) (Importin-alpha re-exporter)	CSE1L	646753	639470	630308	697974	712045	670485	432954	689154	679236	684531	595650	746364	598454	564866	599071	638844	693501	600448	675515	587464	6728.46	17258.8	118506	61858	15981.2	0.0105322	0.0248865	0.197362	0.0915717	0.0272037	0.123092	0.333518	0.712266	0.885393	No	No	No	No	No	No	No	No	No
sp|P30536|TSPO_HUMAN	P30536	TSPO_HUMAN	Translocator protein (Mitochondrial benzodiazepine receptor) (PKBS) (Peripheral-type benzodiazepine receptor) (PBR)	TSPO	39800.6	38036.5	41419.3	33052.2	48795.4	54772.2	44635.6	57846.4	51374.1	35620.4	50048.3	28874.8	56198.3	45955	52851.1	39752.1	45539.9	51285.4	38181.2	51668.2	1381.44	9161.07	5393.65	8831.63	4264.65	0.0347513	0.201166	0.105169	0.231309	0.0825391	0.123692	0.487282	0.459368	0.941031	No	Yes	No	No	No	Yes	No	Yes	No
sp|P49189|AL9A1_HUMAN	P49189	AL9A1_HUMAN	4-trimethylaminobutyraldehyde dehydrogenase (TMABA-DH) (TMABALDH) (EC 1.2.1.47) (Aldehyde dehydrogenase E3 isozyme) (Aldehyde dehydrogenase family 9 member A1) (EC 1.2.1.3) (Gamma-aminobutyraldehyde dehydrogenase) (EC 1.2.1.19) (R-aminobutyraldehyde dehydrogenase) [Cleaved into: 4-trimethylaminobutyraldehyde dehydrogenase, N-terminally processed]	ALDH9A1	3.3208e+06	3.44196e+06	2.90551e+06	2.55647e+06	3.58912e+06	2.99057e+06	2.95783e+06	3.64016e+06	3.27771e+06	3.28233e+06	3.8954e+06	2.86163e+06	3.00207e+06	2.15919e+06	2.62535e+06	3.22276e+06	3.04538e+06	3.2919e+06	3.34645e+06	2.59553e+06	229714	423355	278740	424463	344752	0.0712786	0.139015	0.0846743	0.12684	0.132825	0.124088	0.529392	0.516782	0.0904769	No	Yes	No	No	Yes	Yes	No	No	No
sp|P05387|RLA2_HUMAN	P05387	RLA2_HUMAN	60S acidic ribosomal protein P2 (Large ribosomal subunit protein P2) (Renal carcinoma antigen NY-REN-44)	RPLP2	347790	284201	300529	288926	355214	347964	299972	313389	365281	311385	338770	267689	238099	194748	287899	310840	330701	326214	305948	240249	26964.3	29687.7	28162.4	29272	38058.8	0.0867466	0.0897721	0.0863312	0.0956764	0.158414	0.125076	0.884266	0.448358	0.0621238	No	Yes	No	No	Yes	Yes	No	No	No
sp|Q9H6K5|PRR36_HUMAN	Q9H6K5	PRR36_HUMAN	Proline-rich protein 36	PRR36	106779	116459	129336	99621.8	128052	77848.1	171321	140697	99697.1	119232	37240	71085.1	126266	124329	115876	117525	101841	137238	75852.5	122157	9239.67	20555.5	29342.6	33642.6	4511.02	0.0786189	0.20184	0.213807	0.443526	0.0369281	0.12593	0.234848	0.403999	0.51222	No	No	No	No	No	No	No	No	No
sp|Q16762|THTR_HUMAN	Q16762	THTR_HUMAN	Thiosulfate sulfurtransferase (EC 2.8.1.1) (Rhodanese)	TST	327421	288876	303328	294696	357649	384550	325673	331133	264502	282052	443360	359816	288864	237826	275855	306542	345631	307103	361742	267515	15899.2	37654.1	30205.9	65867.9	21654.5	0.0518665	0.108943	0.0983577	0.182085	0.0809468	0.126992	0.322112	0.778906	0.206443	No	Yes	No	No	No	Yes	No	Yes	No
sp|P78330|SERB_HUMAN	P78330	SERB_HUMAN	Phosphoserine phosphatase (PSP) (PSPase) (EC 3.1.3.3) (L-3-phosphoserine phosphatase) (O-phosphoserine phosphohydrolase)	PSPH	86985.8	82719.9	85269.6	72862.2	90766.7	75832.6	72106.8	89902.3	84620.1	90043.9	82620.8	75003.7	80664	60397.8	60054.9	84991.8	79820.5	82209.7	82556.1	67038.9	1752.59	7834.58	7462.22	6140.29	9635.42	0.0206208	0.0981525	0.0907705	0.0743771	0.143729	0.127175	0.770423	0.717329	0.153136	No	Yes	No	No	Yes	Yes	No	No	No
sp|P45985|MP2K4_HUMAN	P45985	MP2K4_HUMAN	Dual specificity mitogen-activated protein kinase kinase 4 (MAP kinase kinase 4) (MAPKK 4) (EC 2.7.12.2) (JNK-activating kinase 1) (MAPK/ERK kinase 4) (MEK 4) (SAPK/ERK kinase 1) (SEK1) (Stress-activated protein kinase kinase 1) (SAPK kinase 1) (SAPKK-1) (SAPKK1) (c-Jun N-terminal kinase kinase 1) (JNKK)	MAP2K4	558245	468962	453466	491329	594844	497126	697115	542946	550260	454147	540932	391012	544780	529153	573456	493558	527766	596773	462030	549130	46176.3	47490.3	71014.8	61457.9	18346.1	0.0935581	0.0899835	0.118998	0.133017	0.0334094	0.127197	0.317046	0.297417	0.410269	No	No	No	No	No	No	No	No	No
sp|O15258|RER1_HUMAN	O15258	RER1_HUMAN	Protein RER1	RER1	60185.7	50510.2	47412.7	45843	60464.1	64024	83523.2	49119.4	50410.9	63532	62272.8	50998.1	50876.2	45713.3	19080.3	52702.8	56777	61017.8	58934.3	38556.6	5440.19	7866.92	15922.5	5635.22	13932.2	0.103224	0.138558	0.260948	0.0956187	0.361343	0.127629	0.752574	0.768324	0.207663	No	Yes	No	No	No	Yes	No	No	No
sp|P63244|RACK1_HUMAN	P63244	RACK1_HUMAN	Receptor of activated protein C kinase 1 (Cell proliferation-inducing gene 21 protein) (Guanine nucleotide-binding protein subunit beta-2-like 1) (Guanine nucleotide-binding protein subunit beta-like protein 12.3) (Human lung cancer oncogene 7 protein) (HLC-7) (Receptor for activated C kinase) (Small ribosomal subunit protein RACK1) [Cleaved into: Receptor of activated protein C kinase 1, N-termi…	RACK1	1.90719e+06	1.56983e+06	1.77732e+06	1.7216e+06	2.14956e+06	1.68779e+06	1.74584e+06	1.3651e+06	2.12305e+06	1.96826e+06	1.88681e+06	1.69797e+06	1.67695e+06	1.26029e+06	1.68644e+06	1.75145e+06	1.85299e+06	1.74466e+06	1.85101e+06	1.54123e+06	138936	210165	309433	113214	198690	0.0793265	0.11342	0.17736	0.0611631	0.128917	0.12789	0.703125	0.99124	0.477719	No	Yes	No	No	No	Yes	No	No	No
sp|O14874|BCKD_HUMAN	O14874	BCKD_HUMAN	[3-methyl-2-oxobutanoate dehydrogenase [lipoamide]] kinase, mitochondrial (EC 2.7.11.4) (Branched-chain alpha-ketoacid dehydrogenase kinase) (BCKD-kinase) (BCKDHKIN)	BCKDK	6707.08	10171.5	6886.99	5587.18	7003.39	6590.84	12385.6	17955.8	7901.42	12934.4	5342.65	7987.53	4739.68	5469.61	971.977	7921.87	6393.8	12747.6	8754.87	3727.09	1592.45	594.717	4112.65	3146.46	1970.82	0.20102	0.0930146	0.322621	0.359396	0.528782	0.127987	0.0966309	0.355939	0.0489474	Yes	Yes	Yes	No	Yes	Yes	No	Yes	No
sp|P43897|EFTS_HUMAN	P43897	EFTS_HUMAN	Elongation factor Ts, mitochondrial (EF-Ts) (EF-TsMt)	TSFM	93593	82613.5	101212	88302.9	86040.3	84539	107471	23046.7	40327.8	8891.96	79517.5	50885.9	108291	92905.9	71105.9	92472.8	86294.1	56948.5	46431.8	90767.6	7633.94	1547.06	36414.7	29004.2	15255.8	0.0825534	0.0179278	0.639433	0.624664	0.168076	0.128266	0.318416	0.124252	0.292414	No	Yes	No	No	No	Yes	No	Yes	No
sp|Q9BTU6|P4K2A_HUMAN	Q9BTU6	P4K2A_HUMAN	Phosphatidylinositol 4-kinase type 2-alpha (EC 2.7.1.67) (Phosphatidylinositol 4-kinase type II-alpha)	PI4K2A	28085.3	30824.6	32119.5	19026.7	43072.2	32360	40030	42567.2	36998.1	34088.7	46171.5	33779.8	29711.9	28765.8	31650.4	30343.1	31486.3	39865.1	38013.3	30042.7	1681.79	9835.96	2276.55	5770.1	1200.63	0.0554258	0.312389	0.0571064	0.151791	0.039964	0.128362	0.305638	0.463654	0.00570291	Yes	No	No	No	Yes	Yes	No	Yes	No
sp|P43003|EAA1_HUMAN	P43003	EAA1_HUMAN	Excitatory amino acid transporter 1 (Sodium-dependent glutamate/aspartate transporter 1) (GLAST-1) (Solute carrier family 1 member 3)	SLC1A3	1.57168e+07	1.54351e+07	1.64137e+07	1.53403e+07	1.57212e+07	1.31138e+07	1.84379e+07	2.33951e+07	1.11537e+07	1.37791e+07	1.5502e+07	8.55535e+06	1.65591e+07	1.86559e+07	1.56416e+07	1.58552e+07	1.47251e+07	1.76622e+07	1.26121e+07	1.69522e+07	411325	1.14993e+06	5.02754e+06	2.95356e+06	1.26161e+06	0.0259426	0.0780928	0.284649	0.234184	0.0744215	0.12859	0.465746	0.399165	0.855833	No	Yes	No	No	No	Yes	No	No	No
sp|P14324|FPPS_HUMAN	P14324	FPPS_HUMAN	Farnesyl pyrophosphate synthase (FPP synthase) (FPS) (EC 2.5.1.10) ((2E,6E)-farnesyl diphosphate synthase) (Dimethylallyltranstransferase) (EC 2.5.1.1) (Farnesyl diphosphate synthase) (Geranyltranstransferase)	FDPS	687998	657986	636230	577102	737447	629940	640449	592287	662967	718781	715940	627042	671131	462992	538804	660738	648163	631901	687254	557642	21223.8	66716.7	29481.2	42592.4	86010.1	0.0321214	0.102932	0.0466548	0.0619748	0.154239	0.128776	0.768299	0.52338	0.312381	No	Yes	No	No	No	Yes	No	No	No
sp|P62879|GBB2_HUMAN	P62879	GBB2_HUMAN	Guanine nucleotide-binding protein G(I)/G(S)/G(T) subunit beta-2 (G protein subunit beta-2) (Transducin beta chain 2)	GNB2	3.17025e+06	2.46355e+06	2.79494e+06	2.08913e+06	3.00206e+06	2.15484e+06	2.78061e+06	2.84121e+06	2.5674e+06	2.22183e+06	2.3775e+06	1.88951e+06	2.36204e+06	2.68492e+06	2.43418e+06	2.80958e+06	2.41534e+06	2.72974e+06	2.16294e+06	2.49371e+06	288694	415739	117425	203528	138377	0.102754	0.172124	0.0430171	0.0940975	0.0554904	0.130139	0.361543	0.48365	0.139724	No	Yes	No	No	Yes	Yes	No	No	No
sp|Q9P1Y5|CAMP3_HUMAN	Q9P1Y5	CAMP3_HUMAN	Calmodulin-regulated spectrin-associated protein 3 (Protein Nezha)	CAMSAP3	30800	1837.89	21832.8	27754.4	44429.1	42950.3	2199.2	26695.3	27620.3	26973.2	23948.3	18761.8	23821.5	37722.5	40167.4	18156.9	38377.9	18838.3	23227.8	33903.8	12106.1	7536.18	11771.7	3390.78	7198.78	0.666747	0.196368	0.62488	0.14598	0.21233	0.130633	0.11921	0.0605127	0.197448	No	Yes	Yes	Yes	No	Yes	No	No	No
sp|Q9H3G5|CPVL_HUMAN	Q9H3G5	CPVL_HUMAN	Probable serine carboxypeptidase CPVL (EC 3.4.16.-) (Carboxypeptidase, vitellogenic-like) (Vitellogenic carboxypeptidase-like protein) (VCP-like protein) (hVLP)	CPVL	76214.8	86632.8	89579.8	12487.1	42109.9	47030.6	238915	100679	145616	33413.3	90651.9	53677.7	134952	75783.2	103223	84142.5	33875.9	161737	59247.6	104653	5733.35	15257	57574.3	23697.1	24176.8	0.0681385	0.450378	0.355976	0.399968	0.231019	0.130725	0.0385571	0.271938	0.265696	Yes	Yes	Yes	No	No	Yes	No	No	No
sp|Q9BY32|ITPA_HUMAN	Q9BY32	ITPA_HUMAN	Inosine triphosphate pyrophosphatase (ITPase) (Inosine triphosphatase) (EC 3.6.1.9) (Non-canonical purine NTP pyrophosphatase) (Non-standard purine NTP pyrophosphatase) (Nucleoside-triphosphate diphosphatase) (Nucleoside-triphosphate pyrophosphatase) (NTPase) (Putative oncogene protein hlc14-06-p)	ITPA	71406.7	61166.7	72577.5	74774.5	88117.3	84752.7	74531.2	71640	28688.7	60515.5	67875.5	70770.7	59682.3	56007.4	33110.6	68383.6	82548.2	58286.6	66387.2	49600.1	5125.45	5665.83	20962.1	4316.91	11755.9	0.0749514	0.0686367	0.359639	0.0650262	0.237015	0.130889	0.189234	0.032632	0.636171	Yes	Yes	No	Yes	No	Yes	No	No	No
sp|P05388|RLA0_HUMAN	P05388	RLA0_HUMAN	60S acidic ribosomal protein P0 (60S ribosomal protein L10E) (Large ribosomal subunit protein uL10)	RPLP0	1.12805e+06	998064	1.16383e+06	1.17424e+06	1.13238e+06	1.1402e+06	754639	1.04691e+06	1.18316e+06	1.29671e+06	1.11236e+06	981029	1.02009e+06	750422	930905	1.09665e+06	1.14894e+06	994903	1.13003e+06	900472	71223.9	18173.2	178767	129479	112174	0.0649469	0.0158173	0.179683	0.11458	0.124572	0.130981	0.292089	0.847938	0.561245	No	Yes	No	No	No	Yes	No	No	No
sp|Q9UBQ5|EIF3K_HUMAN	Q9UBQ5	EIF3K_HUMAN	Eukaryotic translation initiation factor 3 subunit K (eIF3k) (Eukaryotic translation initiation factor 3 subunit 12) (Muscle-specific gene M9 protein) (PLAC-24) (eIF-3 p25) (eIF-3 p28)	EIF3K	203756	181423	174083	196833	223413	246597	130940	163631	201925	208137	184683	199996	191829	144500	98303.1	186421	222281	165498	197605	144877	12618.9	20331.8	29009.7	9723.09	38182.6	0.0676904	0.091469	0.175287	0.0492047	0.263551	0.131363	0.0860304	0.196444	0.575923	No	No	Yes	No	No	Yes	No	No	No
sp|P15151-3|PVR_HUMAN	P15151-3	PVR_HUMAN	Poliovirus receptor (Nectin-like protein 5) (NECL-5) (CD antigen CD155)	PVR	47347	44347.1	46644	53906.7	60800	63234.2	20687.5	57409.6	51628.8	55256.8	52445	41857.5	41968.6	9623.78	36628.4	46112.7	59313.6	43242	49853.1	29406.9	1281.05	3950.3	16122.1	5769.11	14157.7	0.0277809	0.0666002	0.372834	0.115722	0.48144	0.131541	0.242756	0.128226	0.413408	No	Yes	No	Yes	No	Yes	No	No	No
sp|Q92804|RBP56_HUMAN	Q92804	RBP56_HUMAN	TATA-binding protein-associated factor 2N (68 kDa TATA-binding protein-associated factor) (TAF(II)68) (TAFII68) (RNA-binding protein 56)	TAF15	13582.6	43977.4	50440.3	42123.4	16840	24044.7	42047.5	20882.2	38615.2	26195.8	37608.5	35804.1	39049.5	38837.1	43897.7	36000.1	27669.4	33848.3	33202.8	40594.7	16069.6	10635.3	9274.86	5009.15	2337.16	0.446377	0.384372	0.274013	0.150865	0.0575729	0.131566	0.569288	0.54205	0.374974	No	Yes	No	No	No	Yes	No	No	No
sp|Q8N468|MFD4A_HUMAN	Q8N468	MFD4A_HUMAN	Major facilitator superfamily domain-containing protein 4A (Major facilitator superfamily domain-containing protein 4)	MFSD4A	35636	40744.8	63350.3	109432	25068.4	145219	48316.6	28355.8	97623.3	31356.2	24202.3	13171.1	28468.9	44180.7	35628.9	46577	93240	58098.6	22909.9	36092.8	12042.5	50369.9	29112	7480.06	6422.71	0.258549	0.540218	0.501079	0.3265	0.17795	0.1316	0.441116	0.122506	0.355465	No	Yes	No	No	No	Yes	No	No	No
sp|P51659|DHB4_HUMAN	P51659	DHB4_HUMAN	Peroxisomal multifunctional enzyme type 2 (MFE-2) (17-beta-hydroxysteroid dehydrogenase 4) (17-beta-HSD 4) (D-bifunctional protein) (DBP) (Multifunctional protein 2) (MFP-2) (Short chain dehydrogenase/reductase family 8C member 1) [Cleaved into: (3R)-hydroxyacyl-CoA dehydrogenase (EC 1.1.1.n12); Enoyl-CoA hydratase 2 (EC 4.2.1.107) (EC 4.2.1.119) (3-alpha,7-alpha,12-alpha-trihydroxy-5-beta-choles…	HSD17B4	1.23009e+06	1.10439e+06	1.18609e+06	1.00106e+06	1.19104e+06	1.41019e+06	1.16248e+06	1.23034e+06	1.33115e+06	1.10702e+06	1.50243e+06	1.32087e+06	1.16698e+06	865020	1.0778e+06	1.17353e+06	1.20076e+06	1.24132e+06	1.3101e+06	1.0366e+06	52080.1	167169	69297.6	161604	126668	0.0443791	0.139219	0.0558256	0.123352	0.122196	0.1327	0.767125	0.542403	0.115425	No	Yes	No	No	Yes	Yes	No	No	No
sp|O43488|ARK72_HUMAN	O43488	ARK72_HUMAN	Aflatoxin B1 aldehyde reductase member 2 (EC 1.1.1.n11) (AFB1 aldehyde reductase 1) (AFB1-AR 1) (Aldoketoreductase 7) (Succinic semialdehyde reductase) (SSA reductase)	AKR7A2	1.32468e+06	1.26272e+06	1.30352e+06	1.28495e+06	1.64822e+06	1.17901e+06	1.31793e+06	1.43544e+06	1.50454e+06	1.41514e+06	1.42573e+06	1.25855e+06	1.23933e+06	1.03241e+06	1.28957e+06	1.29697e+06	1.37073e+06	1.4193e+06	1.36647e+06	1.18711e+06	25716.2	200923	77033.4	76437.1	111293	0.0198279	0.146581	0.0542757	0.0559376	0.0937517	0.133469	0.765539	0.979002	0.0722888	No	Yes	No	No	Yes	Yes	No	No	No
sp|Q00765|REEP5_HUMAN	Q00765	REEP5_HUMAN	Receptor expression-enhancing protein 5 (Polyposis locus protein 1) (Protein TB2)	REEP5	1.76482e+06	1.71227e+06	1.71906e+06	1.60365e+06	1.744e+06	1.54196e+06	2.08723e+06	1.56573e+06	1.46554e+06	1.5673e+06	1.70322e+06	1.39517e+06	1.76959e+06	1.72911e+06	1.68652e+06	1.73205e+06	1.62987e+06	1.70617e+06	1.55523e+06	1.72841e+06	23337.8	84540.5	272538	126050	33915	0.0134741	0.0518696	0.159737	0.081049	0.0196221	0.133863	0.724535	0.525062	0.914336	No	No	No	No	No	No	No	No	No
sp|Q9BSB4|ATGA1_HUMAN	Q9BSB4	ATGA1_HUMAN	Autophagy-related protein 101	ATG101	3552.81	3639.06	2518.38	3438.31	883.624	9309.05	3860.26	4437.69	4636.86	3306.12	1857.88	3797.61	4204.22	4495.47	3754.94	3236.75	4543.66	4311.61	2987.2	4151.54	509.182	3527.35	329.341	823.377	304.606	0.157313	0.776323	0.0763848	0.275635	0.0733719	0.133959	0.930648	0.576202	0.640378	No	No	No	No	No	No	No	No	No
sp|Q9P0J0|NDUAD_HUMAN	Q9P0J0	NDUAD_HUMAN	NADH dehydrogenase [ubiquinone] 1 alpha subcomplex subunit 13 (Cell death regulatory protein GRIM-19) (Complex I-B16.6) (CI-B16.6) (Gene associated with retinoic and interferon-induced mortality 19 protein) (GRIM-19) (Gene associated with retinoic and IFN-induced mortality 19 protein) (NADH-ubiquinone oxidoreductase B16.6 subunit)	NDUFA13	2.20877e+06	2.78919e+06	2.78046e+06	3.2649e+06	2.492e+06	3.60736e+06	2.78253e+06	2.48796e+06	1.83511e+06	2.9125e+06	3.16251e+06	2.41732e+06	2.41978e+06	2.31172e+06	2.49562e+06	2.59281e+06	3.12142e+06	2.36853e+06	2.83078e+06	2.40904e+06	271578	466506	395891	309658	75458.2	0.104743	0.149453	0.167146	0.10939	0.0313229	0.134625	0.156801	0.50361	0.893843	No	No	Yes	No	No	Yes	No	Yes	No
sp|Q92686|NEUG_HUMAN	Q92686	NEUG_HUMAN	Neurogranin (Ng) (RC3) [Cleaved into: NEUG(55-78)]	NRGN	358832	814479	1.43792e+06	709073	325444	250538	1.2681e+06	794927	629673	557026	653146	571732	570434	1.49886e+06	1.31228e+06	870412	428352	897566	593968	1.12719e+06	442310	200842	270552	42273.8	400990	0.508161	0.468871	0.301429	0.0711719	0.355742	0.134797	0.120261	0.31748	0.538784	No	No	Yes	No	No	Yes	No	Yes	No
sp|Q9Y2K9|STB5L_HUMAN	Q9Y2K9	STB5L_HUMAN	Syntaxin-binding protein 5-like (Lethal(2) giant larvae protein homolog 4) (Tomosyn-2)	STXBP5L	20357.6	20705.7	21623.1	21814.9	15945.8	22522.5	12290.6	20024.9	24140.3	17963.1	17029.5	18021.9	15214.4	17092.2	16905.4	20895.4	20094.4	18818.6	17671.5	16404	533.768	2947.67	4912.23	454.591	844.613	0.0255447	0.146691	0.26103	0.0257245	0.0514882	0.135017	0.76855	0.314643	0.530917	No	Yes	No	No	No	Yes	No	No	No
sp|P08865|RSSA_HUMAN	P08865	RSSA_HUMAN	40S ribosomal protein SA (37 kDa laminin receptor precursor) (37LRP) (37/67 kDa laminin receptor) (LRP/LR) (67 kDa laminin receptor) (67LR) (Colon carcinoma laminin-binding protein) (Laminin receptor 1) (LamR) (Laminin-binding protein precursor p40) (LBP/p40) (Multidrug resistance-associated protein MGr1-Ag) (NEM/1CHD4) (Small ribosomal subunit protein uS2)	RPSA	1.59571e+06	1.68356e+06	1.75133e+06	1.75236e+06	1.67693e+06	1.80198e+06	1.61615e+06	1.43047e+06	1.75008e+06	1.76781e+06	1.95129e+06	1.60249e+06	1.52395e+06	1.30894e+06	1.67192e+06	1.67687e+06	1.74376e+06	1.5989e+06	1.77386e+06	1.5016e+06	63709	51415.7	131046	142459	149025	0.0379929	0.0294856	0.0819602	0.0803103	0.0992438	0.135203	0.219296	0.792561	0.526234	No	Yes	No	No	No	Yes	No	No	No
sp|P61978-3|HNRPK_HUMAN	P61978-3	HNRPK_HUMAN	Heterogeneous nuclear ribonucleoprotein K (hnRNP K) (Transformation up-regulated nuclear protein) (TUNP)	HNRNPK	2.18543e+06	2.23669e+06	2.41494e+06	2.25284e+06	2.02648e+06	2.2171e+06	2.12792e+06	2.2221e+06	2.14592e+06	2.1397e+06	2.40379e+06	2.11807e+06	2.1125e+06	1.81744e+06	2.02194e+06	2.27902e+06	2.16547e+06	2.16531e+06	2.22052e+06	1.98396e+06	98362.1	99357.9	40821.4	129896	123416	0.0431598	0.0458828	0.0188524	0.0584981	0.062207	0.135281	0.998411	0.658907	0.119758	No	Yes	No	No	Yes	Yes	No	No	No
sp|Q9H9C1|SPE39_HUMAN	Q9H9C1	SPE39_HUMAN	Spermatogenesis-defective protein 39 homolog (hSPE-39) (VPS33B-interacting protein in apical-basolateral polarity regulator) (VPS33B-interacting protein in polarity and apical restriction)	VIPAS39	32076.9	38435.3	40817.5	33520.1	50968.1	34029.5	56518.8	47529.5	34393	44536.7	35113.3	27825.5	50051	47740.1	40868.2	37109.9	39505.9	46147.1	35825.2	46219.8	3689.32	8107.68	9085.55	6840.89	3899.97	0.0994162	0.205227	0.196883	0.190952	0.0843789	0.135329	0.483569	0.649345	0.992202	No	Yes	No	No	No	Yes	No	No	No
sp|Q12959|DLG1_HUMAN	Q12959	DLG1_HUMAN	Disks large homolog 1 (Synapse-associated protein 97) (SAP-97) (SAP97) (hDlg)	DLG1	138677	316937	376583	593022	159034	167595	424625	222864	230290	382450	363964	244202	430650	536592	378831	277399	306550	292593	330205	448691	101069	202596	93409.8	61280.3	65657	0.364344	0.660891	0.319249	0.185582	0.14633	0.135499	0.93375	0.882074	0.125315	No	Yes	No	No	Yes	Yes	No	No	No
sp|O60684|IMA7_HUMAN	O60684	IMA7_HUMAN	Importin subunit alpha-7 (Karyopherin subunit alpha-6)	KPNA6	399129	320387	320182	323116	485205	232882	607974	377284	370028	342861	338977	321297	319415	325267	295482	346566	347067	451762	334378	313388	37167.9	104393	110498	9384.61	12885	0.107246	0.300787	0.244594	0.0280659	0.0411151	0.136043	0.385208	0.872371	0.153383	No	Yes	No	No	No	Yes	No	No	No
sp|P21453|S1PR1_HUMAN	P21453	S1PR1_HUMAN	Sphingosine 1-phosphate receptor 1 (S1P receptor 1) (S1P1) (Endothelial differentiation G-protein coupled receptor 1) (Sphingosine 1-phosphate receptor Edg-1) (S1P receptor Edg-1) (CD antigen CD363)	S1PR1	115914	117672	125049	47831.4	141618	95874.9	79502.7	152575	124871	23967.5	128627	96280.7	157072	127421	143581	119545	95108.2	118983	82958.4	142691	3957.23	38292.1	30120.8	43753.3	12121.3	0.0331023	0.402617	0.253152	0.527412	0.0849479	0.136301	0.526426	0.782304	0.360105	No	No	No	No	No	No	No	No	No
sp|Q14318-2|FKBP8_HUMAN	Q14318-2	FKBP8_HUMAN	Peptidyl-prolyl cis-trans isomerase FKBP8 (PPIase FKBP8) (EC 5.2.1.8) (38 kDa FK506-binding protein) (38 kDa FKBP) (FKBP-38) (hFKBP38) (FK506-binding protein 8) (FKBP-8) (FKBPR38) (Rotamase)	FKBP8	65787.9	73130.6	82888.3	75274.1	74442.5	113271	69116.3	86360	82779.5	69595.2	94090.2	84024	66974.4	69741.6	70809.1	73935.6	87662.7	79418.6	82569.8	69175	7004.4	18111.3	7430.02	10052.7	1615.93	0.0947365	0.206602	0.0935551	0.121748	0.0233601	0.136324	0.583527	0.745589	0.12946	No	No	No	No	No	No	No	No	No
sp|O96000|NDUBA_HUMAN	O96000	NDUBA_HUMAN	NADH dehydrogenase [ubiquinone] 1 beta subcomplex subunit 10 (Complex I-PDSW) (CI-PDSW) (NADH-ubiquinone oxidoreductase PDSW subunit)	NDUFB10	2.18982e+06	1.99936e+06	1.9545e+06	2.33561e+06	2.08799e+06	3.25248e+06	1.63909e+06	2.09852e+06	1.64751e+06	2.22196e+06	2.15602e+06	1.7541e+06	1.70874e+06	1.88082e+06	1.62535e+06	2.04789e+06	2.55869e+06	1.79504e+06	2.04403e+06	1.7383e+06	102016	500888	214620	206769	106370	0.0498153	0.195759	0.119563	0.101158	0.0611922	0.136493	0.118551	0.250363	0.754471	No	Yes	Yes	No	No	Yes	No	Yes	No
sp|P52758|UK114_HUMAN	P52758	UK114_HUMAN	2-iminobutanoate/2-iminopropanoate deaminase (EC 3.5.99.10) (14.5 kDa translational inhibitor protein) (hp14.5) (p14.5) (Heat-responsive protein 12) (Reactive intermediate imine deaminase A homolog) (Translation inhibitor L-PSP ribonuclease) (UK114 antigen homolog)	RIDA	1.2193e+06	1.13882e+06	1.14853e+06	912065	1.16992e+06	1.26884e+06	878125	1.28581e+06	1.13812e+06	997538	1.43691e+06	1.18657e+06	918184	1.04728e+06	901965	1.16888e+06	1.11694e+06	1.10069e+06	1.20701e+06	955811	35868.5	150392	168529	179955	65018.6	0.0306862	0.134646	0.153113	0.149092	0.0680246	0.136938	0.923837	0.615902	0.320062	No	No	No	No	No	No	No	Yes	No
sp|P63261|ACTG_HUMAN	P63261	ACTG_HUMAN	Actin, cytoplasmic 2 (Gamma-actin) [Cleaved into: Actin, cytoplasmic 2, N-terminally processed]	ACTG1	772257	677243	596863	444951	845822	688080	616108	751354	620360	515611	541359	442151	548783	657998	551884	682121	659618	662608	499707	586222	71687.5	164888	62777.1	42033.8	50769.4	0.105095	0.249975	0.0947426	0.0841169	0.0866045	0.136991	0.982028	0.254581	0.251899	No	Yes	No	No	No	Yes	No	No	No
sp|Q9BTE7|DCNL5_HUMAN	Q9BTE7	DCNL5_HUMAN	DCN1-like protein 5 (DCUN1 domain-containing protein 5) (Defective in cullin neddylation protein 1-like protein 5)	DCUN1D5	4975.96	9535.99	7826.6	7734.66	7872.11	8831.8	7113.68	8140.95	5954.39	8640.84	6795.49	6629.09	6167.16	4091.81	6383.31	7446.18	8146.19	7069.68	7355.14	5547.42	1880.96	488.037	893.201	911.665	1033.05	0.252607	0.0599098	0.126343	0.123949	0.186222	0.137114	0.209049	0.340183	0.190066	No	Yes	No	No	Yes	Yes	No	No	No
sp|P63215|GBG3_HUMAN	P63215	GBG3_HUMAN	Guanine nucleotide-binding protein G(I)/G(S)/G(O) subunit gamma-3	GNG3	1.32053e+06	3.16403e+06	3.09745e+06	3.06823e+06	995283	1.41887e+06	2.81297e+06	1.48865e+06	1.32813e+06	1.76799e+06	3.17851e+06	1.2218e+06	2.82481e+06	3.21157e+06	3.61724e+06	2.52734e+06	1.82746e+06	1.87659e+06	2.0561e+06	3.21788e+06	853776	894238	665358	824393	323538	0.337816	0.489333	0.354558	0.40095	0.100544	0.137157	0.953293	0.803496	0.0623828	No	No	No	No	Yes	Yes	No	No	No
sp|Q7Z6L1|TCPR1_HUMAN	Q7Z6L1	TCPR1_HUMAN	Tectonin beta-propeller repeat-containing protein 1	TECPR1	42857.9	47306.7	55462.4	1881.59	52120	49687.9	49582.6	52959.4	38401.4	55005.9	61536.7	44549	41607.9	44764.3	14344.5	48542.3	34563.2	46981.1	53697.2	33572.3	5219.43	23130.7	6221.41	6996.68	13657	0.107523	0.669229	0.132424	0.130299	0.406794	0.137232	0.504103	0.325512	0.275006	No	Yes	No	No	No	Yes	No	No	No
sp|Q4G176|ACSF3_HUMAN	Q4G176	ACSF3_HUMAN	Malonate--CoA ligase ACSF3, mitochondrial (EC 6.2.1.n3) (Acyl-CoA synthetase family member 3)	ACSF3	62770.1	156942	204302	281115	258478	290375	64807.8	189955	181596	254321	252321	163520	216755	64044.2	40275.9	141338	276656	145453	223387	107025	58824.2	13398.3	57126.5	42340.5	78195.2	0.416195	0.0484295	0.39275	0.189539	0.730625	0.137892	0.0341108	0.165063	0.604621	Yes	Yes	Yes	No	No	Yes	No	Yes	No
sp|O75064|DEN4B_HUMAN	O75064	DEN4B_HUMAN	DENN domain-containing protein 4B	DENND4B	37690	54831.5	23908.5	5089.84	39296.6	73746	35140.5	45196.4	38809.4	13378	23312.1	20816.5	44665.4	26000	25539.2	38810	39377.5	39715.4	19168.8	32068.2	12649.1	28028.8	4154.99	4219.62	8909.56	0.325923	0.711798	0.104619	0.220129	0.277832	0.137915	0.987351	0.370361	0.333045	No	Yes	No	No	No	Yes	No	No	No
sp|Q96CN7|ISOC1_HUMAN	Q96CN7	ISOC1_HUMAN	Isochorismatase domain-containing protein 1	ISOC1	283251	298231	242879	225853	331622	166935	385394	361413	254230	311137	297391	249052	258362	244804	170397	274787	241470	333679	285860	224521	23376.2	68133.9	57025.5	26625.3	38669.6	0.0850704	0.282163	0.170899	0.093141	0.172232	0.138365	0.216095	0.439174	0.0885707	No	Yes	No	No	Yes	Yes	No	No	No
sp|Q13425|SNTB2_HUMAN	Q13425	SNTB2_HUMAN	Beta-2-syntrophin (59 kDa dystrophin-associated protein A1 basic component 2) (Syntrophin-3) (SNT3) (Syntrophin-like) (SNTL)	SNTB2	184176	91213.9	87082	60583.6	153356	72809.9	114461	110063	101230	51310.1	67029.3	56141.1	178831	74406.7	98193.3	120824	95583.2	108585	58160.2	117144	44828.6	41155.4	5501.65	6574.25	44687.5	0.371023	0.430572	0.0506669	0.113037	0.381476	0.138509	0.680786	0.272981	0.80135	No	No	No	No	No	No	No	No	No
sp|Q16795|NDUA9_HUMAN	Q16795	NDUA9_HUMAN	NADH dehydrogenase [ubiquinone] 1 alpha subcomplex subunit 9, mitochondrial (Complex I-39kD) (CI-39kD) (NADH-ubiquinone oxidoreductase 39 kDa subunit)	NDUFA9	3.5978e+06	3.79752e+06	3.92389e+06	4.55413e+06	4.2107e+06	5.47975e+06	4.17503e+06	5.34617e+06	3.11154e+06	5.55675e+06	6.87308e+06	4.32896e+06	3.41802e+06	4.40394e+06	4.45988e+06	3.77307e+06	4.74819e+06	4.21091e+06	5.58626e+06	4.09395e+06	134243	535953	912636	1.03884e+06	478497	0.0355793	0.112875	0.216731	0.185964	0.116879	0.138757	0.512498	0.367971	0.880252	No	Yes	No	No	No	Yes	No	Yes	No
sp|P47897|SYQ_HUMAN	P47897	SYQ_HUMAN	Glutamine--tRNA ligase (EC 6.1.1.18) (Glutaminyl-tRNA synthetase) (GlnRS)	QARS1	259873	242505	394290	271348	357397	330247	263132	445140	270824	255739	293153	262018	237343	213926	260963	298890	319664	326365	270303	237411	67829.9	35917.4	84045.2	16359.4	19203.1	0.22694	0.11236	0.257519	0.0605224	0.0808855	0.138958	0.922407	0.151668	0.218271	No	Yes	No	No	No	Yes	No	Yes	No
sp|P52943-2|CRIP2_HUMAN	P52943-2	CRIP2_HUMAN	Cysteine-rich protein 2 (CRP-2) (Protein ESP1)	CRIP2	443405	715727	707929	623427	482707	342357	824482	495536	453782	601602	652723	382192	1.03702e+06	703118	680537	622354	482830	591267	545506	806893	126576	114746	165787	117351	162988	0.203383	0.237654	0.280393	0.215123	0.201995	0.139507	0.489271	0.617831	0.259856	No	Yes	No	No	No	Yes	No	No	No
sp|Q8WWM9|CYGB_HUMAN	Q8WWM9	CYGB_HUMAN	Cytoglobin (Histoglobin) (HGb) (Stellate cell activation-associated protein)	CYGB	53180.8	41664.2	44672.4	39486.4	62802.2	2372.5	56678.7	50827.2	47133.6	49356.5	1199.31	22729.4	52060.9	48977.4	49242.9	46505.8	34887	51546.5	24428.4	50093.8	4877.1	24883.8	3929.79	19696.8	1395.22	0.104871	0.713267	0.0762377	0.806306	0.0278522	0.139899	0.402623	0.665423	0.648066	No	No	No	No	No	No	No	No	No
sp|P11413|G6PD_HUMAN	P11413	G6PD_HUMAN	Glucose-6-phosphate 1-dehydrogenase (G6PD) (EC 1.1.1.49)	G6PD	1.07094e+06	1.30626e+06	938178	1.90791e+06	1.19639e+06	1.11481e+06	1.14596e+06	1.41659e+06	1.10475e+06	1.99326e+06	2.07569e+06	1.15645e+06	1.16556e+06	877431	1.37836e+06	1.10512e+06	1.40637e+06	1.22243e+06	1.7418e+06	1.14045e+06	152200	356202	138314	415269	205274	0.137722	0.253277	0.113146	0.238414	0.179994	0.14027	0.533388	0.434838	0.66388	No	Yes	No	No	No	Yes	No	No	No
sp|Q9H0E2|TOLIP_HUMAN	Q9H0E2	TOLIP_HUMAN	Toll-interacting protein	TOLLIP	1.21781e+06	1.28655e+06	1.34618e+06	1.11049e+06	1.48622e+06	1.25396e+06	1.5334e+06	1.51796e+06	1.31637e+06	1.15875e+06	1.31574e+06	1.24043e+06	1.28247e+06	1.45789e+06	1.34992e+06	1.28351e+06	1.28356e+06	1.45591e+06	1.23831e+06	1.36342e+06	52450.4	154813	98871.2	64105.3	72249.1	0.0408648	0.120612	0.0679103	0.0517685	0.0529909	0.140921	0.255221	0.721946	0.345649	No	Yes	No	No	No	Yes	Yes	No	No
sp|P60953|CDC42_HUMAN	P60953	CDC42_HUMAN	Cell division control protein 42 homolog (EC 3.6.5.2) (G25K GTP-binding protein)	CDC42	4.41501e+06	4.9336e+06	5.31164e+06	5.09257e+06	4.7186e+06	3.531e+06	5.76116e+06	5.11988e+06	4.61601e+06	4.41186e+06	4.7624e+06	3.50103e+06	4.80895e+06	4.82245e+06	5.25733e+06	4.88675e+06	4.44739e+06	5.16568e+06	4.2251e+06	4.96291e+06	367542	665730	468625	531617	208257	0.0752119	0.14969	0.0907189	0.125824	0.0419628	0.141636	0.280186	0.730827	0.60586	No	No	No	No	No	No	No	No	No
sp|P61201|CSN2_HUMAN	P61201	CSN2_HUMAN	COP9 signalosome complex subunit 2 (SGN2) (Signalosome subunit 2) (Alien homolog) (JAB1-containing signalosome subunit 2) (Thyroid receptor-interacting protein 15) (TR-interacting protein 15) (TRIP-15)	COPS2	769365	722355	718998	573934	744433	701682	902027	763253	670139	885533	709203	693431	669270	636311	640705	736906	673349	778473	762722	648762	22992.7	72431.8	95277.7	87078.7	14611.8	0.0312016	0.107569	0.12239	0.114168	0.0225226	0.142005	0.282026	0.326978	0.129779	No	No	No	No	No	No	No	No	No
sp|Q9HD42|CHM1A_HUMAN	Q9HD42	CHM1A_HUMAN	Charged multivesicular body protein 1a (Chromatin-modifying protein 1a) (CHMP1a) (Vacuolar protein sorting-associated protein 46-1) (Vps46-1) (hVps46-1)	CHMP1A	49932	113297	138163	33409.3	137011	47653.1	116574	149362	128923	97120.6	94360.7	54864.9	212152	113659	114262	100464	72691	131620	82115.4	146691	37145.6	45851.1	13520.9	19301.9	46288.5	0.36974	0.630767	0.102727	0.235058	0.315552	0.14272	0.156225	0.802016	0.681343	No	No	No	No	No	No	No	No	No
sp|Q4G0X4|KCD21_HUMAN	Q4G0X4	KCD21_HUMAN	BTB/POZ domain-containing protein KCTD21 (KCASH2 protein) (Potassium channel tetramerization domain-containing protein 21)	KCTD21	45623.1	38784.6	6525.61	34287	3061.1	41072.8	69047	52771.9	46227.7	3818.55	32072.5	45054.3	49592.7	51277.2	46850.4	30311.1	26140.3	56015.6	26981.8	49240.1	17049	16552.9	9594.13	17215	1824.35	0.562468	0.633234	0.171276	0.638022	0.0370501	0.143152	0.0917993	0.962648	0.382072	No	No	Yes	No	No	Yes	No	No	No
sp|P31150|GDIA_HUMAN	P31150	GDIA_HUMAN	Rab GDP dissociation inhibitor alpha (Rab GDI alpha) (Guanosine diphosphate dissociation inhibitor 1) (GDI-1) (Oligophrenin-2) (Protein XAP-4)	GDI1	3.29079e+07	3.31554e+07	3.24691e+07	3.20473e+07	3.66359e+07	2.79082e+07	3.34108e+07	3.47745e+07	3.48896e+07	3.90106e+07	3.25377e+07	3.64441e+07	3.37087e+07	3.2386e+07	3.02673e+07	3.28441e+07	3.21971e+07	3.43583e+07	3.59974e+07	3.21207e+07	283789	3.56465e+06	671636	2.66134e+06	1.41744e+06	0.00864049	0.110713	0.019548	0.0739315	0.0441286	0.143164	0.446896	0.293535	0.113819	No	Yes	No	No	Yes	Yes	No	No	No
sp|Q15631|TSN_HUMAN	Q15631	TSN_HUMAN	Translin (EC 3.1.-.-) (Component 3 of promoter of RISC) (C3PO)	TSN	561019	582274	594467	610968	730517	556540	616155	698358	417089	713237	755610	620417	671737	569216	543042	579253	632675	577201	696421	594665	13821.4	72665.7	118085	56458.6	55535.6	0.0238607	0.114855	0.204582	0.0810696	0.0933896	0.143357	0.601749	0.382713	0.859098	No	Yes	No	No	No	Yes	No	No	No
sp|Q9H479|FN3K_HUMAN	Q9H479	FN3K_HUMAN	Fructosamine-3-kinase (EC 2.7.1.171) (Protein-psicosamine 3-kinase FN3K) (Protein-ribulosamine 3-kinase FN3K) (EC 2.7.1.172)	FN3K	683590	732186	858858	690253	691408	898980	601119	675532	859411	801473	734180	1.05217e+06	711666	664899	678473	758211	760214	712021	862606	685013	73881.2	98123.6	108558	136825	19644.4	0.0974415	0.129074	0.152464	0.158619	0.0286774	0.143382	0.66562	0.438267	0.746623	No	No	No	No	No	No	No	No	No
sp|Q9UPW8|UN13A_HUMAN	Q9UPW8	UN13A_HUMAN	Protein unc-13 homolog A (Munc13-1)	UNC13A	857547	335489	368286	169396	266637	222047	1.03416e+06	322102	221175	281108	353593	215986	257452	799805	880392	520440	219360	525811	283562	645883	238746	39744.2	361809	56204.8	276625	0.458738	0.181183	0.688096	0.19821	0.42829	0.143671	0.29961	0.257613	0.728184	No	No	No	No	No	No	No	No	No
sp|Q14166|TTL12_HUMAN	Q14166	TTL12_HUMAN	Tubulin--tyrosine ligase-like protein 12 (Inactive tubulin--tyrosine ligase-like protein 12)	TTLL12	90559.6	83115.9	81014	78730.8	54657.4	57772.6	101528	52886.7	87149.9	47738.8	93736.3	75462.8	107208	101013	87871.1	84896.5	63720.3	80521.6	72312.6	98697.4	4095.32	10690	20403.4	18910.1	8062.23	0.048239	0.167764	0.253391	0.261504	0.0816864	0.143687	0.360574	0.605735	0.306363	No	No	No	No	No	No	No	No	No
sp|Q9NZ01|TECR_HUMAN	Q9NZ01	TECR_HUMAN	Very-long-chain enoyl-CoA reductase (EC 1.3.1.93) (Synaptic glycoprotein SC2) (Trans-2,3-enoyl-CoA reductase) (TER)	TECR	321598	143886	379478	161368	171864	295004	147922	365006	298701	274133	138198	326200	102418	157896	158150	281654	209412	270543	246177	139488	100241	60673.9	90833.4	79256.1	26212.7	0.355903	0.289735	0.335745	0.321948	0.187921	0.14498	0.472974	0.629941	0.121493	No	No	No	No	Yes	Yes	No	No	No
sp|Q13596|SNX1_HUMAN	Q13596	SNX1_HUMAN	Sorting nexin-1	SNX1	517995	504257	548205	668329	499666	501090	410321	556029	576680	527863	499880	497639	495291	488474	487182	523486	556362	514343	508461	490316	18357	79174.8	74036.6	13750.2	3557.37	0.0350668	0.142308	0.143944	0.0270427	0.00725527	0.145096	0.612717	0.446696	0.670442	No	No	No	No	No	No	No	No	No
sp|Q13554|KCC2B_HUMAN	Q13554	KCC2B_HUMAN	Calcium/calmodulin-dependent protein kinase type II subunit beta (CaM kinase II subunit beta) (CaMK-II subunit beta) (EC 2.7.11.17)	CAMK2B	4.39701e+06	5.01496e+06	5.13419e+06	2.40101e+06	5.02696e+06	5.14117e+06	6.36638e+06	5.18908e+06	4.69728e+06	2.3806e+06	5.6096e+06	3.94449e+06	6.18734e+06	5.23956e+06	5.76747e+06	4.84872e+06	4.18971e+06	5.41758e+06	3.97823e+06	5.73146e+06	323095	1.26566e+06	700301	1.31845e+06	387766	0.0666351	0.302088	0.129264	0.331416	0.0676557	0.145532	0.296188	0.877944	0.608763	No	No	No	No	No	No	No	No	No
sp|Q02246|CNTN2_HUMAN	Q02246	CNTN2_HUMAN	Contactin-2 (Axonal glycoprotein TAG-1) (Axonin-1) (Transient axonal glycoprotein 1) (TAX-1)	CNTN2	715990	785430	670623	739671	630293	1.18591e+06	538911	778865	863317	755946	769653	1.25746e+06	494682	499420	770083	724014	851958	727031	927686	588062	47211.8	240325	137417	233252	128723	0.0652084	0.282086	0.18901	0.251434	0.218894	0.145755	0.55806	0.765144	0.355514	No	Yes	No	No	No	Yes	No	No	No
sp|P15954|COX7C_HUMAN	P15954	COX7C_HUMAN	Cytochrome c oxidase subunit 7C, mitochondrial (Cytochrome c oxidase polypeptide VIIc)	COX7C	169603	90685.2	50834.6	61634.7	162125	65291.9	225875	57619.8	150591	259789	101546	37692.8	234824	302065	238119	103708	96350.7	144695	133009	258336	49353.7	46533.8	68816.5	93359.8	30950.2	0.475892	0.482963	0.475595	0.701904	0.119806	0.145898	0.456737	0.645272	0.100222	No	No	No	No	Yes	Yes	No	Yes	No
sp|Q5SGD2|PPM1L_HUMAN	Q5SGD2	PPM1L_HUMAN	Protein phosphatase 1L (EC 3.1.3.16) (Protein phosphatase 1-like) (Protein phosphatase 2C isoform epsilon) (PP2C-epsilon)	PPM1L	11386.7	11966.1	10550.4	6475.73	18954.5	18451.4	14646.8	17023.1	13295.8	12474.7	14750.8	14385.6	11074.7	12274.9	4272.62	11301.1	14627.2	14988.6	13870.4	9207.38	581.128	5767.61	1540.77	998.1	3523.63	0.0514223	0.394308	0.102796	0.0719591	0.382697	0.146127	0.935893	0.863807	0.100668	No	No	No	No	Yes	Yes	No	No	No
sp|Q9Y3B4|SF3B6_HUMAN	Q9Y3B4	SF3B6_HUMAN	Splicing factor 3B subunit 6 (Pre-mRNA branch site protein p14) (SF3b 14 kDa subunit) (SF3B14a) (Spliceosome-associated protein, 14-kDa) (Splicing factor 3b, subunit 6, 14kDa)	SF3B6	16685.7	5512.77	18983.4	16178.1	18306.6	33172.3	19382.1	23847	24328.1	17906.6	18469.4	20993.2	8240.55	16271.9	16934.6	13727.3	22552.3	22519.1	19123.1	13815.7	5883.79	7559.54	2226.82	1342.17	3951.47	0.428621	0.3352	0.0988859	0.070186	0.286014	0.146481	0.995522	0.561912	0.0533348	No	No	No	No	Yes	Yes	No	No	No
sp|P05129|KPCG_HUMAN	P05129	KPCG_HUMAN	Protein kinase C gamma type (PKC-gamma) (EC 2.7.11.13)	PRKCG	1.90617e+06	2.0664e+06	2.12932e+06	926673	3.78261e+06	1.23224e+06	3.65724e+06	2.10704e+06	2.21327e+06	1.1223e+06	2.04542e+06	1.13654e+06	2.22677e+06	2.7694e+06	1.67608e+06	2.03396e+06	1.98051e+06	2.65918e+06	1.43475e+06	2.22408e+06	93941.8	1.28037e+06	707064	431849	446349	0.0461866	0.646486	0.265895	0.300992	0.200689	0.146686	0.547519	0.598432	0.502619	No	Yes	No	No	No	Yes	No	No	No
sp|P43007|SATT_HUMAN	P43007	SATT_HUMAN	Neutral amino acid transporter A (Alanine/serine/cysteine/threonine transporter 1) (ASCT-1) (SATT) (Solute carrier family 1 member 4)	SLC1A4	1.42624e+06	1.45739e+06	1.68548e+06	1.19542e+06	1.86422e+06	1.03563e+06	2.1285e+06	2.16824e+06	1.10347e+06	1.49937e+06	1.44717e+06	706640	2.00508e+06	2.16594e+06	1.37478e+06	1.52304e+06	1.36509e+06	1.80007e+06	1.21773e+06	1.8486e+06	115570	358916	492842	362020	341417	0.0758813	0.262925	0.27379	0.297292	0.18469	0.147449	0.370063	0.703623	0.914383	No	Yes	No	No	No	Yes	No	No	No
sp|P61224|RAP1B_HUMAN	P61224	RAP1B_HUMAN	Ras-related protein Rap-1b (GTP-binding protein smg p21B)	RAP1B	4.15951e+06	4.0868e+06	4.04422e+06	4.047e+06	4.30162e+06	3.19443e+06	4.88234e+06	4.91069e+06	4.25858e+06	4.54088e+06	4.08702e+06	4.304e+06	4.19615e+06	3.69146e+06	3.98808e+06	4.09684e+06	3.84769e+06	4.68387e+06	4.31063e+06	3.95856e+06	47599	473469	300948	185347	207091	0.0116185	0.123053	0.0642519	0.0429977	0.0523147	0.14769	0.10274	0.26732	0.0484253	Yes	Yes	Yes	No	Yes	Yes	No	No	No
sp|P06730|IF4E_HUMAN	P06730	IF4E_HUMAN	Eukaryotic translation initiation factor 4E (eIF-4E) (eIF4E) (eIF-4F 25 kDa subunit) (mRNA cap-binding protein)	EIF4E	222810	154687	131130	270441	160089	175148	172734	158585	171939	235505	295049	146866	130872	139198	168170	169543	201892	167753	225806	146080	38874.4	48859.3	6490.65	60883.1	15985.5	0.22929	0.242007	0.0386917	0.269625	0.10943	0.147743	0.382774	0.687187	0.150288	No	No	No	No	No	No	No	No	No
sp|P19784|CSK22_HUMAN	P19784	CSK22_HUMAN	Casein kinase II subunit alpha' (CK II alpha') (EC 2.7.11.1)	CSNK2A2	195659	180370	212661	143494	221960	205287	248806	236567	206990	191709	113211	155077	224560	177498	199470	196230	190247	230788	153332	200509	13189.3	33752.8	17553.9	32070.7	19226.8	0.0672136	0.177416	0.0760609	0.209158	0.0958899	0.148942	0.206287	0.324944	0.175373	No	Yes	No	No	Yes	Yes	No	No	No
sp|Q9NUB1|ACS2L_HUMAN	Q9NUB1	ACS2L_HUMAN	Acetyl-coenzyme A synthetase 2-like, mitochondrial (EC 6.2.1.1) (Acetate--CoA ligase 2) (Acetyl-CoA synthetase 2) (AceCS2) (Acyl-CoA synthetase short-chain family member 1) (Propionate--CoA ligase) (EC 6.2.1.17)	ACSS1	484245	506302	551486	493661	574546	684567	622939	560175	467898	599498	721607	533653	503562	504764	543592	514011	584258	550337	618252	517306	27986.6	78239.1	63676.3	77869.5	18593.2	0.0544475	0.133912	0.115704	0.125951	0.0359424	0.149129	0.659207	0.685652	0.520147	No	No	No	No	No	No	No	Yes	No
sp|P36222|CH3L1_HUMAN	P36222	CH3L1_HUMAN	Chitinase-3-like protein 1 (39 kDa synovial protein) (Cartilage glycoprotein 39) (CGP-39) (GP-39) (hCGP-39) (YKL-40)	CHI3L1	147534	196393	241053	667279	1.24967e+06	140340	26444.6	123834	310572	188648	248228	142839	51559.6	53537	186498	194993	685762	153617	193238	97198.1	38191.9	453070	117891	43147.2	63149.6	0.195863	0.660681	0.767433	0.223285	0.649699	0.150409	0.183221	0.200654	0.582901	No	Yes	No	No	No	Yes	Yes	No	No
sp|Q9BV86|NTM1A_HUMAN	Q9BV86	NTM1A_HUMAN	N-terminal Xaa-Pro-Lys N-methyltransferase 1 (EC 2.1.1.244) (Alpha N-terminal protein methyltransferase 1A) (Methyltransferase-like protein 11A) (N-terminal RCC1 methyltransferase) (X-Pro-Lys N-terminal protein methyltransferase 1A) (NTM1A) [Cleaved into: N-terminal Xaa-Pro-Lys N-methyltransferase 1, N-terminally processed]	NTMT1	35811.5	41061.4	52877.8	36855.5	48366.6	46679.1	45971.9	53118.3	39863.5	49306.4	55265.7	56471.1	39169.3	36639.9	54040.9	43250.2	43967.1	46317.9	53681.1	43283.4	7137.12	5075.64	5416.75	3132.27	7676.52	0.165019	0.115442	0.116947	0.0583496	0.177355	0.150811	0.677437	0.0826383	0.671539	No	No	No	Yes	No	Yes	No	No	No
sp|P53004|BIEA_HUMAN	P53004	BIEA_HUMAN	Biliverdin reductase A (BVR A) (EC 1.3.1.24) (Biliverdin-IX alpha-reductase)	BLVRA	1.35159e+06	1.95268e+06	1.20308e+06	1.17479e+06	1.415e+06	1.30045e+06	1.39583e+06	1.38924e+06	1.34747e+06	1.46101e+06	1.48043e+06	1.24217e+06	1.27634e+06	1.24331e+06	1.25477e+06	1.50245e+06	1.29675e+06	1.37751e+06	1.39454e+06	1.25814e+06	324081	98101.1	21414.2	108027	13693.5	0.215702	0.0756516	0.0155456	0.0774648	0.010884	0.151183	0.31885	0.396949	0.00266731	Yes	No	No	No	Yes	Yes	No	No	No
sp|P49748|ACADV_HUMAN	P49748	ACADV_HUMAN	Very long-chain specific acyl-CoA dehydrogenase, mitochondrial (VLCAD) (EC 1.3.8.9)	ACADVL	1.33991e+06	1.16025e+06	1.24195e+06	1.33754e+06	1.55219e+06	1.41711e+06	1.1514e+06	1.17674e+06	1.05633e+06	1.36871e+06	1.87984e+06	1.20798e+06	1.12263e+06	1.00702e+06	1.20735e+06	1.24737e+06	1.43561e+06	1.12816e+06	1.48551e+06	1.11233e+06	73442.8	88604.4	51831.7	286449	82106	0.0588782	0.0617189	0.0459436	0.192829	0.0738142	0.151252	0.0133086	0.825501	0.829034	Yes	No	Yes	No	No	Yes	No	Yes	No
sp|Q8TBF2|PGFS_HUMAN	Q8TBF2	PGFS_HUMAN	Prostamide/prostaglandin F synthase (Prostamide/PG F synthase) (Prostamide/PGF synthase) (EC 1.11.1.20) (Peroxiredoxin-like 2B) (Protein FAM213B)	PRXL2B	230380	268068	291788	244847	247826	182132	287821	309585	241610	244293	268478	171270	303578	281124	265356	263412	224935	279672	228014	283353	25285.2	30290.8	28342.7	41320.6	15683.6	0.095991	0.134665	0.101342	0.18122	0.05535	0.151308	0.135446	0.936356	0.880119	No	No	Yes	No	No	Yes	No	No	No
sp|O43396|TXNL1_HUMAN	O43396	TXNL1_HUMAN	Thioredoxin-like protein 1 (32 kDa thioredoxin-related protein)	TXNL1	1.18782e+06	1.1225e+06	1.06921e+06	1.18142e+06	1.23153e+06	1.0695e+06	1.15966e+06	1.15022e+06	1.10337e+06	1.21946e+06	1.12694e+06	1.05706e+06	960820	1.10576e+06	996185	1.12651e+06	1.16082e+06	1.13775e+06	1.13448e+06	1.02092e+06	48504.8	67734.7	24615.9	66513.5	61700.6	0.0430577	0.0583508	0.0216356	0.0586289	0.0604363	0.151401	0.67425	0.71483	0.0676885	No	Yes	No	No	Yes	Yes	No	No	No
sp|Q15041|AR6P1_HUMAN	Q15041	AR6P1_HUMAN	ADP-ribosylation factor-like protein 6-interacting protein 1 (ARL-6-interacting protein 1) (Aip-1) (Apoptotic regulator in the membrane of the endoplasmic reticulum)	ARL6IP1	226652	292002	357256	297420	210743	224192	288251	221866	263124	243159	312619	211360	291333	384722	310286	291970	244118	257747	255713	328781	53319	38087.8	27366.8	42281.3	40306.6	0.182618	0.156022	0.106177	0.165347	0.122594	0.151626	0.702165	0.787549	0.108213	No	Yes	No	No	Yes	Yes	No	No	No
sp|Q7Z6Z7-2|HUWE1_HUMAN	Q7Z6Z7-2	HUWE1_HUMAN	E3 ubiquitin-protein ligase HUWE1 (EC 2.3.2.26) (ARF-binding protein 1) (ARF-BP1) (HECT, UBA and WWE domain-containing protein 1) (HECT-type E3 ubiquitin transferase HUWE1) (Homologous to E6AP carboxyl terminus homologous protein 9) (HectH9) (Large structure of UREB1) (LASU1) (Mcl-1 ubiquitin ligase E3) (Mule) (Upstream regulatory element-binding protein 1) (URE-B1) (URE-binding protein 1)	HUWE1	604937	394691	514387	393634	541882	582322	445538	635193	435580	522584	467759	629468	452690	476975	428635	504672	505946	505437	539937	452767	86107.1	81114.6	91841.4	67148	19734.7	0.17062	0.160323	0.181707	0.124363	0.043587	0.152966	0.995595	0.671718	0.472192	No	No	No	No	No	No	No	No	No
sp|P25686|DNJB2_HUMAN	P25686	DNJB2_HUMAN	DnaJ homolog subfamily B member 2 (Heat shock 40 kDa protein 3) (Heat shock protein J1) (HSJ-1)	DNAJB2	401002	488722	599494	342631	373109	279164	497852	533547	514544	344512	508219	386804	511967	539646	468561	496406	331634	515314	413178	506725	81216	39133.3	14582.8	69385.9	29256.4	0.163608	0.118001	0.0282988	0.167932	0.0577362	0.15378	0.00340105	0.221277	0.729032	Yes	No	Yes	No	No	Yes	No	No	No
sp|A0AVT1|UBA6_HUMAN	A0AVT1	UBA6_HUMAN	Ubiquitin-like modifier-activating enzyme 6 (Ubiquitin-activating enzyme 6) (EC 6.2.1.45) (Monocyte protein 4) (MOP-4) (Ubiquitin-activating enzyme E1-like protein 2) (E1-L2)	UBA6	227992	173024	266838	160948	300677	187643	169377	214415	217672	278849	243708	192245	170071	221225	116720	222618	216423	200488	238267	169339	38487.4	60565.7	22039	35564.5	42667	0.172885	0.279849	0.109927	0.149263	0.251963	0.154122	0.744241	0.682769	0.41088	No	Yes	No	No	No	Yes	No	No	No
sp|P07900-2|HS90A_HUMAN	P07900-2	HS90A_HUMAN	Heat shock protein HSP 90-alpha (Heat shock 86 kDa) (HSP 86) (HSP86) (Lipopolysaccharide-associated protein 2) (LAP-2) (LPS-associated protein 2) (Renal carcinoma antigen NY-REN-38)	HSP90AA1	3.16156e+07	2.90749e+07	2.75616e+07	3.81026e+07	3.48217e+07	2.92618e+07	2.54652e+07	2.51137e+07	3.66188e+07	3.45277e+07	2.75572e+07	2.93995e+07	2.69322e+07	2.59157e+07	2.74142e+07	2.94174e+07	3.4062e+07	2.90659e+07	3.04948e+07	2.6754e+07	1.67265e+06	3.64898e+06	5.34266e+06	2.9492e+06	624635	0.0568594	0.107128	0.183812	0.0967114	0.0233473	0.154139	0.336165	0.342798	0.57613	No	No	No	No	No	No	No	No	No
sp|Q9UM22|EPDR1_HUMAN	Q9UM22	EPDR1_HUMAN	Mammalian ependymin-related protein 1 (MERP-1) (Upregulated in colorectal cancer gene 1 protein)	EPDR1	942856	924134	855811	990550	961529	1.67233e+06	832463	938166	898268	906701	935906	1.12748e+06	636160	904830	859831	907600	1.20814e+06	889633	990028	800274	37409.6	328449	43583.1	97919.4	117491	0.0412181	0.271864	0.04899	0.0989057	0.146814	0.154192	0.245585	0.419017	0.37029	No	Yes	No	No	No	Yes	No	No	No
sp|P31946|1433B_HUMAN	P31946	1433B_HUMAN	14-3-3 protein beta/alpha (Protein 1054) (Protein kinase C inhibitor protein 1) (KCIP-1) [Cleaved into: 14-3-3 protein beta/alpha, N-terminally processed]	YWHAB	5.88516e+06	6.40681e+06	6.48444e+06	7.80717e+06	5.52154e+06	4.69109e+06	6.73392e+06	5.71173e+06	5.67042e+06	7.05119e+06	5.85677e+06	4.94334e+06	8.14928e+06	7.44784e+06	6.41618e+06	6.2588e+06	6.0066e+06	6.03869e+06	5.95044e+06	7.33777e+06	266102	1.31756e+06	491892	863069	711803	0.0425164	0.219352	0.0814566	0.145043	0.0970054	0.154336	0.975803	0.962198	0.100962	No	Yes	No	No	Yes	Yes	No	Yes	No
sp|Q9BTE6|AASD1_HUMAN	Q9BTE6	AASD1_HUMAN	Alanyl-tRNA editing protein Aarsd1 (Alanyl-tRNA synthetase domain-containing protein 1)	AARSD1	38433.9	41796.2	38408.5	30225.4	42808.5	45154	39691.6	44540.2	34813.1	77836.5	45108	33388.4	26192.9	33876.6	24804.9	39546.2	39396	39681.6	52111	28291.5	1591.02	6554.9	3971.08	18809.4	3989.72	0.0402319	0.166385	0.100073	0.360949	0.141022	0.154668	0.960489	0.417706	0.0458576	Yes	No	No	No	Yes	Yes	No	No	No
sp|P25325|THTM_HUMAN	P25325	THTM_HUMAN	3-mercaptopyruvate sulfurtransferase (MST) (EC 2.8.1.2)	MPST	215639	294861	214013	187244	238729	261860	273882	243405	210063	251126	402114	272206	264178	178196	200454	241504	229278	242450	308482	214276	37734.9	31186.6	26062.6	66765	36437.4	0.15625	0.136021	0.107497	0.216431	0.170049	0.154729	0.670506	0.203133	0.424044	No	No	No	No	No	No	No	Yes	No
sp|Q96PE5|OPALI_HUMAN	Q96PE5	OPALI_HUMAN	Opalin (Oligodendrocytic myelin paranodal and inner loop protein) (Transmembrane protein 10)	OPALIN	51708.5	50994.9	61184.3	57410.5	119549	64300.1	58614.9	46231.4	100743	225742	72235.4	97902.4	36369.9	66907.5	38096.2	54629.3	80419.7	68529.9	131960	47124.5	4644.3	27810.9	23332.7	67136.6	14006.4	0.0850148	0.345822	0.340475	0.508765	0.297222	0.155131	0.667311	0.372604	0.328325	No	No	No	No	No	No	No	No	No
sp|Q6P3W7|SCYL2_HUMAN	Q6P3W7	SCYL2_HUMAN	SCY1-like protein 2 (Coated vesicle-associated kinase of 104 kDa)	SCYL2	52544.1	59280.7	76820.9	71844.1	104430	83965.5	90268.4	87413.1	55886.7	63175.6	48112.5	39919.7	60302.5	75806.9	60045	62881.9	86746.7	77856.1	50402.6	65384.8	10232.9	13447.8	15578.4	9631.27	7370.29	0.162731	0.155024	0.200092	0.191087	0.112722	0.155547	0.574247	0.035965	0.363976	Yes	Yes	No	Yes	No	Yes	No	No	No
sp|P23526|SAHH_HUMAN	P23526	SAHH_HUMAN	Adenosylhomocysteinase (AdoHcyase) (EC 3.3.1.1) (S-adenosyl-L-homocysteine hydrolase)	AHCY	1.90204e+06	1.33348e+06	1.86422e+06	1.78168e+06	2.12082e+06	1.46792e+06	1.83947e+06	1.98586e+06	2.02753e+06	2.08209e+06	1.93866e+06	1.84664e+06	1.95398e+06	1.61394e+06	1.57456e+06	1.69991e+06	1.79014e+06	1.95096e+06	1.9558e+06	1.71416e+06	259566	266612	80645.8	96884.5	170342	0.152694	0.148933	0.0413365	0.0495371	0.0993732	0.156141	0.460056	0.455288	0.150234	No	No	No	No	No	No	Yes	No	No
sp|Q9ULJ8-3|NEB1_HUMAN	Q9ULJ8-3	NEB1_HUMAN	Neurabin-1 (Neurabin-I) (Neural tissue-specific F-actin-binding protein I) (Protein phosphatase 1 regulatory subunit 9A)	PPP1R9A	1.69362e+07	1.71872e+07	210847	200767	2.22613e+07	2.25672e+07	1.54855e+07	2.03768e+07	1.49774e+07	1.29769e+07	1.43981e+07	1.5642e+07	1.51484e+07	1.58891e+07	1.64577e+07	1.14448e+07	1.50098e+07	1.69466e+07	1.4339e+07	1.58317e+07	7.94424e+06	1.04723e+07	2.4344e+06	1.08883e+06	536031	0.694138	0.697698	0.143651	0.0759349	0.033858	0.156941	0.811469	0.932544	0.561418	No	No	No	No	No	No	No	No	No
sp|Q6PHR2|ULK3_HUMAN	Q6PHR2	ULK3_HUMAN	Serine/threonine-protein kinase ULK3 (EC 2.7.11.1) (Unc-51-like kinase 3)	ULK3	51160.5	46555.3	47486.8	42845.8	50082.8	56083.3	31300.4	56292.3	44816.4	49254.5	62757.7	74802.1	36559	51602.3	51942.6	48400.9	49670.6	44136.4	62271.4	46701.3	1988.06	5412.05	10214.2	10435.4	7173.03	0.0410748	0.108959	0.231424	0.167579	0.153594	0.157041	0.535495	0.204122	0.785783	No	Yes	No	No	No	Yes	No	No	No
sp|P26992|CNTFR_HUMAN	P26992	CNTFR_HUMAN	Ciliary neurotrophic factor receptor subunit alpha (CNTF receptor subunit alpha) (CNTFR-alpha)	CNTFR	204507	297255	330694	208457	183950	281801	257950	248813	193071	217479	264993	223838	320483	281805	243464	277485	224736	233278	235436	281917	53378.6	41572.9	28674.2	21059.9	31443.2	0.192365	0.184986	0.122919	0.0894505	0.111533	0.157396	0.822704	0.761667	0.181306	No	Yes	No	No	Yes	Yes	No	No	No
sp|Q9UJF2|NGAP_HUMAN	Q9UJF2	NGAP_HUMAN	Ras GTPase-activating protein nGAP (RAS protein activator-like 2)	RASAL2	31827.3	19748	71793.8	30362.2	31514.1	23733	40116.2	38718.9	38047.8	41129.6	30850.7	33685.1	34097.9	76289.3	61483.6	41123.1	28536.4	38961	35221.8	57290.2	22241.1	3428.93	861.609	4334.75	17477.9	0.540843	0.12016	0.0221147	0.12307	0.305077	0.1581	0.0140332	0.162324	0.212647	Yes	No	Yes	Yes	No	Yes	No	No	No
sp|O94772|LY6H_HUMAN	O94772	LY6H_HUMAN	Lymphocyte antigen 6H (Ly-6H)	LY6H	773777	906485	989680	813819	881380	370420	1.07749e+06	848673	738180	864565	693652	329273	1.16042e+06	1.25214e+06	692954	889981	688540	888115	629163	1.03517e+06	88911.3	226629	141304	223239	244865	0.0999025	0.329145	0.159105	0.354819	0.236545	0.158155	0.350202	0.804848	0.502763	No	Yes	No	No	No	Yes	No	No	No
sp|Q02952|AKA12_HUMAN	Q02952	AKA12_HUMAN	A-kinase anchor protein 12 (AKAP-12) (A-kinase anchor protein 250 kDa) (AKAP 250) (Gravin) (Myasthenia gravis autoantigen)	AKAP12	427777	786071	598968	381829	610404	435772	901441	566912	565765	446307	615984	546568	714812	557321	865908	604272	476002	678039	536287	712680	146321	97555	157970	69650.8	125989	0.242144	0.204947	0.23298	0.129876	0.176783	0.158159	0.198655	0.516208	0.820351	No	No	No	No	No	No	No	No	No
sp|O15254|ACOX3_HUMAN	O15254	ACOX3_HUMAN	Peroxisomal acyl-coenzyme A oxidase 3 (EC 1.3.3.6) (Branched-chain acyl-CoA oxidase) (BRCACox) (Pristanoyl-CoA oxidase)	ACOX3	11409.1	19203.3	23413.3	21308.5	28304.6	22509.3	33066.6	31856.4	51824.7	35681.1	23062.5	45114.9	23847.3	22278.4	24379.1	18008.6	24040.8	38915.9	34619.5	23501.6	4972.98	3054.55	9141.27	9034.1	891.765	0.276145	0.127057	0.234898	0.260954	0.0379448	0.158314	0.094465	0.191784	0.0765349	No	No	Yes	No	Yes	Yes	No	No	No
sp|Q86Y39|NDUAB_HUMAN	Q86Y39	NDUAB_HUMAN	NADH dehydrogenase [ubiquinone] 1 alpha subcomplex subunit 11 (Complex I-B14.7) (CI-B14.7) (NADH-ubiquinone oxidoreductase subunit B14.7)	NDUFA11	1.43419e+06	1.36167e+06	1.23537e+06	1.41415e+06	1.61229e+06	1.92408e+06	1.15612e+06	1.38296e+06	1.04564e+06	1.46997e+06	1.66987e+06	1.33334e+06	1.16901e+06	1.41404e+06	1.2622e+06	1.34374e+06	1.65017e+06	1.19491e+06	1.49106e+06	1.28175e+06	82151.4	209895	140416	138194	100984	0.0611363	0.127195	0.117512	0.0926816	0.0787859	0.158783	0.0633348	0.421181	0.516859	No	Yes	Yes	No	No	Yes	No	Yes	No
sp|O96011|PX11B_HUMAN	O96011	PX11B_HUMAN	Peroxisomal membrane protein 11B (Peroxin-11B) (Peroxisomal biogenesis factor 11B) (Protein PEX11 homolog beta) (PEX11-beta)	PEX11B	29271.4	35056.3	36873.3	32260.6	34133.5	33335.9	30438.4	35886	35018.2	36198.3	32189.8	26109.2	39127	33546.4	40863.8	33733.7	33243.3	33780.9	31499.1	37845.7	3241.3	767.392	2389.89	4147.73	3121.67	0.096085	0.0230841	0.0707467	0.131678	0.082484	0.158871	0.777086	0.590087	0.217504	No	Yes	No	No	No	Yes	No	Yes	No
sp|P78357|CNTP1_HUMAN	P78357	CNTP1_HUMAN	Contactin-associated protein 1 (Caspr) (Caspr1) (Neurexin IV) (Neurexin-4) (p190)	CNTNAP1	4.3462e+06	3.94796e+06	4.22191e+06	4.16195e+06	4.64982e+06	6.19611e+06	3.16177e+06	4.26928e+06	4.52236e+06	4.55612e+06	4.39819e+06	7.142e+06	3.42618e+06	3.17744e+06	4.45395e+06	4.17202e+06	5.00262e+06	3.98447e+06	5.36544e+06	3.68586e+06	166366	867104	590839	1.25787e+06	552533	0.0398765	0.17333	0.148286	0.23444	0.149906	0.158888	0.241897	0.753866	0.629218	No	No	No	No	No	No	No	No	No
sp|P07339|CATD_HUMAN	P07339	CATD_HUMAN	Cathepsin D (EC 3.4.23.5) [Cleaved into: Cathepsin D light chain; Cathepsin D heavy chain]	CTSD	9.54764e+06	9.82397e+06	1.02553e+07	8.748e+06	1.07245e+07	8.58844e+06	1.15402e+07	1.16078e+07	8.7899e+06	9.18013e+06	1.06765e+07	8.28827e+06	1.19215e+07	1.17349e+07	9.67709e+06	9.87563e+06	9.35365e+06	1.0646e+07	9.38162e+06	1.11112e+07	291186	971520	1.31274e+06	985325	1.01691e+06	0.0294853	0.103865	0.123309	0.105027	0.091521	0.159164	0.325757	0.978561	0.712204	No	Yes	No	No	No	Yes	No	No	No
sp|P61916|NPC2_HUMAN	P61916	NPC2_HUMAN	NPC intracellular cholesterol transporter 2 (Epididymal secretory protein E1) (Human epididymis-specific protein 1) (He1) (Niemann-Pick disease type C2 protein)	NPC2	58593.1	39132.4	49426.3	8101.42	51367.6	37919.8	37487.3	54685	3723.9	37205.5	11491.6	8757.32	28152	36901.4	57834.3	49050.6	32462.9	31965.4	19151.5	40962.6	7949.23	18079.9	21168	12814.8	12453.4	0.162062	0.556939	0.662216	0.669129	0.304019	0.159391	0.981045	0.443465	0.631736	No	Yes	No	No	No	Yes	No	No	No
sp|Q5EBM0|CMPK2_HUMAN	Q5EBM0	CMPK2_HUMAN	UMP-CMP kinase 2, mitochondrial (EC 2.7.4.14) (Nucleoside-diphosphate kinase) (EC 2.7.4.6)	CMPK2	61289.4	59708.3	59729	39542.8	42889.9	59142.4	61350.7	47076.8	97276.6	42347.6	55635.8	50702.5	71600	53981.1	108216	60242.2	47191.7	68568.1	49562	77932.4	740.487	8560.2	21119.8	5484.5	22589.6	0.0122918	0.181392	0.308013	0.110659	0.289861	0.15943	0.25532	0.758157	0.690528	No	No	No	No	No	No	No	Yes	No
sp|P60842|IF4A1_HUMAN	P60842	IF4A1_HUMAN	Eukaryotic initiation factor 4A-I (eIF-4A-I) (eIF4A-I) (EC 3.6.4.13) (ATP-dependent RNA helicase eIF4A-1)	EIF4A1	380972	395359	348590	390415	468180	349793	310385	317121	426080	341115	353452	281138	277994	245266	305704	374974	402796	351195	325235	276321	19558.8	49118	53022.8	31585.2	24702.3	0.0521605	0.121943	0.150978	0.0971149	0.0893972	0.159587	0.369781	0.133542	0.144511	No	Yes	No	Yes	No	Yes	No	No	No
sp|O00471|EXOC5_HUMAN	O00471	EXOC5_HUMAN	Exocyst complex component 5 (Exocyst complex component Sec10) (hSec10)	EXOC5	80190.4	89368.1	74769.9	81977.3	94937.3	173942	64910.5	4126.47	87098.5	77801.5	102550	106246	68573.1	57153.9	91404.6	81442.8	116952	52045.2	95532.5	72377.2	6025.14	40643.9	35073.5	12628.1	14239.2	0.07398	0.347525	0.673905	0.132187	0.196735	0.16044	0.162472	0.515931	0.489796	No	Yes	Yes	No	No	Yes	No	No	No
sp|Q9UGV2|NDRG3_HUMAN	Q9UGV2	NDRG3_HUMAN	Protein NDRG3 (N-myc downstream-regulated gene 3 protein)	NDRG3	799363	785177	841419	651036	967275	932804	884799	934190	1.10557e+06	899432	853360	740883	775006	740025	566024	808653	850372	974852	831225	693685	23881.7	141652	94602.8	66593.1	91392.3	0.0295326	0.166577	0.0970433	0.0801144	0.131749	0.160528	0.359766	0.871059	0.0390507	Yes	Yes	No	No	Yes	Yes	No	No	No
sp|Q6P1N9|TATD1_HUMAN	Q6P1N9	TATD1_HUMAN	Putative deoxyribonuclease TATDN1 (EC 3.1.21.-) (Hepatocarcinoma high expression protein)	TATDN1	24534.3	28886.7	32430.2	21750.8	26433.5	36760.5	25962.6	23998.1	29773.6	26885.7	28825.9	23978	24796.6	19879.8	7524.59	28617.1	28315	26578.1	26563.2	17400.3	3229.14	6270.43	2397.68	1992.25	7265.96	0.11284	0.221453	0.0902125	0.0750002	0.417576	0.160561	0.732978	0.725638	0.165059	No	No	No	No	No	No	No	No	No
sp|Q14240|IF4A2_HUMAN	Q14240	IF4A2_HUMAN	Eukaryotic initiation factor 4A-II (eIF-4A-II) (eIF4A-II) (EC 3.6.4.13) (ATP-dependent RNA helicase eIF4A-2)	EIF4A2	2.13669e+06	2.5558e+06	2.09537e+06	2.33268e+06	2.58105e+06	2.19484e+06	2.34228e+06	2.15187e+06	1.93341e+06	2.4731e+06	2.56696e+06	2.03826e+06	2.00769e+06	2.11975e+06	2.09323e+06	2.26262e+06	2.36952e+06	2.14252e+06	2.35944e+06	2.07356e+06	207998	159806	167049	230319	47816.7	0.0919281	0.067442	0.0779686	0.0976161	0.0230602	0.16079	0.237256	0.961858	0.604555	No	No	No	No	No	No	No	No	No
sp|Q53TN4|CYBR1_HUMAN	Q53TN4	CYBR1_HUMAN	Cytochrome b reductase 1 (EC 1.-.-.-) (Duodenal cytochrome b) (Ferric-chelate reductase 3)	CYBRD1	113343	149717	161300	75881.4	132844	53678.7	166231	233728	175848	78630.8	178199	83205.9	159946	182697	167995	141453	87468.1	191936	113345	170213	20431.5	33341.5	29811.4	45896.6	9419.44	0.14444	0.381184	0.15532	0.404928	0.0553392	0.161213	0.0298424	0.553998	0.381421	Yes	No	Yes	No	No	Yes	No	No	No
sp|Q9NZL9|MAT2B_HUMAN	Q9NZL9	MAT2B_HUMAN	Methionine adenosyltransferase 2 subunit beta (Methionine adenosyltransferase II beta) (MAT II beta) (Putative dTDP-4-keto-6-deoxy-D-glucose 4-reductase)	MAT2B	424128	471649	476429	509313	563765	481878	419456	421392	506146	542237	489112	445734	440160	430164	457375	457402	518318	448998	492361	442566	23608.9	34031.3	40417.7	39463.9	11238.4	0.0516153	0.0656572	0.0900175	0.0801524	0.0253937	0.161265	0.137127	0.520006	0.838952	No	No	Yes	No	No	Yes	No	No	No
sp|P49418|AMPH_HUMAN	P49418	AMPH_HUMAN	Amphiphysin	AMPH	6.32581e+06	7.78853e+06	7.17289e+06	7.52701e+06	7.12736e+06	6.90627e+06	7.68767e+06	7.58105e+06	7.30109e+06	6.72697e+06	7.46705e+06	6.25784e+06	6.93421e+06	8.56652e+06	8.00067e+06	7.09574e+06	7.18688e+06	7.52327e+06	6.81729e+06	7.8338e+06	599640	256885	163024	497773	676753	0.084507	0.0357436	0.0216694	0.0730162	0.0863889	0.162216	0.19295	0.403584	0.562375	No	Yes	No	No	No	Yes	No	No	No
sp|Q9H4G4|GAPR1_HUMAN	Q9H4G4	GAPR1_HUMAN	Golgi-associated plant pathogenesis-related protein 1 (GAPR-1) (Golgi-associated PR-1 protein) (Glioma pathogenesis-related protein 2) (GliPR 2)	GLIPR2	184850	230568	220785	277236	168994	191145	84353.6	240109	283306	246812	138824	315810	139723	96127.7	175920	212068	212458	202589	233815	137257	19656.1	46688.9	85445	72836.4	32621.6	0.0926878	0.219756	0.421765	0.311512	0.237669	0.162243	0.892956	0.744608	0.36954	No	No	No	No	No	No	No	No	No
sp|Q9NXU5|ARL15_HUMAN	Q9NXU5	ARL15_HUMAN	ADP-ribosylation factor-like protein 15 (ADP-ribosylation factor-related protein 2) (ARF-related protein 2)	ARL15	159307	160787	145513	152072	181582	105907	268278	169600	188734	159114	124672	81799.9	165353	196352	143204	155202	146521	208870	121862	168303	6878.3	31142.6	42727.5	31626	21797.9	0.0443183	0.212547	0.204565	0.259523	0.129516	0.162464	0.170699	0.475988	0.297721	No	Yes	Yes	No	No	Yes	No	No	No
sp|Q5JPH6|SYEM_HUMAN	Q5JPH6	SYEM_HUMAN	Probable glutamate--tRNA ligase, mitochondrial (EC 6.1.1.17) (Glutamyl-tRNA synthetase) (GluRS)	EARS2	155271	130628	113145	97790.1	177204	100786	135915	138443	129717	140874	75194.2	91799	116678	167461	150596	133015	125260	134692	102622	144912	17280.8	36750.2	3666.16	27884.3	21118	0.129917	0.293391	0.0272189	0.271718	0.14573	0.16248	0.736247	0.525887	0.537078	No	Yes	No	No	No	Yes	No	Yes	No
sp|Q8WXF1|PSPC1_HUMAN	Q8WXF1	PSPC1_HUMAN	Paraspeckle component 1 (Paraspeckle protein 1)	PSPC1	29902.5	25913.1	23392.4	30222.2	32266.5	54722.4	31481.3	6863.78	20556.5	28600.7	37797.5	22472.2	13019.6	17234.6	27209.4	26402.6	39070.4	19633.9	29623.4	19154.5	2680.17	11099.1	10071.2	6298.19	5949.91	0.101512	0.284079	0.512951	0.212608	0.310627	0.162672	0.140565	0.354237	0.956567	No	Yes	Yes	No	No	Yes	No	No	No
sp|Q9UNK0|STX8_HUMAN	Q9UNK0	STX8_HUMAN	Syntaxin-8	STX8	64569.3	64849.5	67554.4	49283.8	61949.9	59939.8	29882.5	67442.6	61948.4	58255.8	68230.7	48852.9	56631.9	21817.4	37979.3	65657.7	57057.8	53091.2	58446.4	38809.5	1346.03	5558.01	16563.6	7912.09	14225.1	0.0205007	0.09741	0.311984	0.135373	0.366536	0.163185	0.764224	0.848972	0.407292	No	No	No	No	No	No	No	No	No
sp|Q16799|RTN1_HUMAN	Q16799	RTN1_HUMAN	Reticulon-1 (Neuroendocrine-specific protein)	RTN1	7.00498e+06	8.00514e+06	8.99784e+06	8.00334e+06	7.33634e+06	6.09309e+06	8.28002e+06	7.74472e+06	6.14563e+06	8.31796e+06	6.62604e+06	5.34134e+06	8.99731e+06	9.37421e+06	7.34825e+06	8.00266e+06	7.14426e+06	7.39012e+06	6.76178e+06	8.57326e+06	813584	791596	906719	1.21899e+06	879771	0.101664	0.110802	0.122693	0.180276	0.102618	0.163562	0.787028	0.728657	0.255978	No	Yes	No	No	No	Yes	No	No	No
sp|Q06203|PUR1_HUMAN	Q06203	PUR1_HUMAN	Amidophosphoribosyltransferase (ATase) (EC 2.4.2.14) (Glutamine phosphoribosylpyrophosphate amidotransferase) (GPAT)	PPAT	18921.5	54142	67624.5	48519.6	69334.1	62055.7	55917.9	64724.5	76514.7	44814.3	87557.6	66919.5	27295.5	50285.1	48289.9	46896	59969.8	65719	66430.4	41956.8	20532.5	8624.55	8437.96	17453.3	10399.1	0.43783	0.143815	0.128394	0.262731	0.247852	0.163665	0.537336	0.66328	0.0661027	No	No	No	No	Yes	Yes	No	No	No
sp|Q86UN3|R4RL2_HUMAN	Q86UN3	R4RL2_HUMAN	Reticulon-4 receptor-like 2 (Nogo receptor-like 3) (Nogo-66 receptor homolog 1) (Nogo-66 receptor-related protein 2) (NgR2)	RTN4RL2	120688	110387	105375	97178.7	177907	71241.3	110864	111823	123370	110891	94715.1	59264	109837	121009	113687	112150	115442	115352	88290	114845	6374.75	45420.6	5682.69	21560.7	4633.75	0.0568412	0.393449	0.0492638	0.244203	0.040348	0.1638	0.997914	0.48759	0.926708	No	No	No	No	No	No	No	No	No
sp|P13716|HEM2_HUMAN	P13716	HEM2_HUMAN	Delta-aminolevulinic acid dehydratase (ALADH) (EC 4.2.1.24) (Porphobilinogen synthase)	ALAD	1.32147e+06	1.06629e+06	1.18632e+06	1.06503e+06	1.15422e+06	1.15744e+06	807882	1.50864e+06	1.33511e+06	1.23647e+06	1.13712e+06	1.56476e+06	735690	974161	1.23752e+06	1.19136e+06	1.12556e+06	1.21721e+06	1.31278e+06	982456	104238	42825.8	297982	182734	204954	0.0874951	0.0380484	0.244807	0.139196	0.208614	0.164105	0.688988	0.231151	0.41058	No	Yes	No	No	No	Yes	No	No	No
sp|Q96PE3-4|INP4A_HUMAN	Q96PE3-4	INP4A_HUMAN	Inositol polyphosphate-4-phosphatase type I A (Inositol polyphosphate 4-phosphatase type I) (Type I inositol 3,4-bisphosphate 4-phosphatase) (EC 3.1.3.66)	INPP4A	265736	272060	275633	184420	294095	223542	317451	236794	247025	268617	260177	216233	289208	258792	303956	271143	234019	267090	248342	283985	4092.25	45383.6	35854.8	22964.5	18804.5	0.0150926	0.193931	0.134242	0.0924712	0.0662166	0.16469	0.464074	0.710787	0.586823	No	Yes	No	No	No	Yes	No	No	No
sp|P09496|CLCA_HUMAN	P09496	CLCA_HUMAN	Clathrin light chain A (Lca)	CLTA	2.71109e+06	4.90516e+06	4.96231e+06	5.2943e+06	3.56348e+06	3.66377e+06	4.64213e+06	3.72187e+06	4.06846e+06	4.6436e+06	4.51107e+06	2.98311e+06	4.47381e+06	5.40629e+06	5.36507e+06	4.19285e+06	4.17385e+06	4.14415e+06	4.04593e+06	5.08172e+06	1.04802e+06	793336	379486	753468	430192	0.249954	0.190073	0.0915714	0.186229	0.0846547	0.166621	0.964199	0.876692	0.0819081	No	No	No	No	Yes	Yes	No	No	No
sp|Q7RTV0|PHF5A_HUMAN	Q7RTV0	PHF5A_HUMAN	PHD finger-like domain-containing protein 5A (PHD finger-like domain protein 5A) (Splicing factor 3B-associated 14 kDa protein) (SF3b14b)	PHF5A	73270.9	45272.1	45474.1	36103.7	11223.8	84796.2	17573	17625.7	57312.4	69497.8	86872.2	63259.1	39972.4	14900.6	72732.4	54672.3	44041.2	30837	73209.7	42535.1	13151.4	30555.7	18720.9	9990.94	23679.2	0.24055	0.693799	0.607093	0.13647	0.556697	0.166701	0.629813	0.268737	0.612799	No	No	No	No	No	No	No	No	No
sp|P17858|PFKAL_HUMAN	P17858	PFKAL_HUMAN	ATP-dependent 6-phosphofructokinase, liver type (ATP-PFK) (PFK-L) (EC 2.7.1.11) (6-phosphofructokinase type B) (Phosphofructo-1-kinase isozyme B) (PFK-B) (Phosphohexokinase)	PFKL	2.42845e+06	2.24426e+06	2.64211e+06	2.20507e+06	3.13828e+06	2.21295e+06	2.67772e+06	3.08855e+06	3.09893e+06	2.39537e+06	2.47304e+06	2.13842e+06	2.74301e+06	2.36027e+06	2.70406e+06	2.43828e+06	2.51877e+06	2.95507e+06	2.33561e+06	2.60245e+06	162569	438076	196157	142995	171984	0.0666736	0.173925	0.06638	0.0612238	0.0660855	0.166845	0.267999	0.604061	0.128514	No	Yes	No	No	Yes	Yes	No	No	No
sp|Q6PML9|ZNT9_HUMAN	Q6PML9	ZNT9_HUMAN	Zinc transporter 9 (ZnT-9) (Human embryonic lung protein) (HuEL) (Solute carrier family 30 member 9)	SLC30A9	9664.43	17456.7	19530.7	2498.22	21050.5	32055.8	17575.4	12602.4	16190	17218.5	20843.9	20466.9	10282.6	7019.32	20260.4	15550.6	18534.8	15456	19509.8	12520.8	4247.41	12197.2	2095.51	1627.46	5632.57	0.273135	0.658072	0.135579	0.0834177	0.449858	0.16711	0.742721	0.916185	0.527741	No	No	No	No	No	No	No	No	No
sp|P47755|CAZA2_HUMAN	P47755	CAZA2_HUMAN	F-actin-capping protein subunit alpha-2 (CapZ alpha-2)	CAPZA2	1.77339e+06	1.86644e+06	1.95848e+06	1.79144e+06	1.75928e+06	1.6016e+06	2.46656e+06	1.89303e+06	1.98964e+06	1.71305e+06	1.72693e+06	1.4029e+06	1.78451e+06	1.84265e+06	1.76329e+06	1.8661e+06	1.71744e+06	2.11641e+06	1.61429e+06	1.79682e+06	75562.6	82956.4	250718	149586	33544.6	0.0404922	0.0483023	0.118464	0.0926638	0.0186689	0.167499	0.0994735	0.44181	0.148505	No	No	Yes	No	No	Yes	No	No	No
sp|Q07955|SRSF1_HUMAN	Q07955	SRSF1_HUMAN	Serine/arginine-rich splicing factor 1 (Alternative-splicing factor 1) (ASF-1) (Splicing factor, arginine/serine-rich 1) (pre-mRNA-splicing factor SF2, P33 subunit)	SRSF1	642682	663857	604894	650044	619492	594879	710026	500652	713073	659671	785121	546120	569821	544408	520771	637145	621472	641250	663637	545000	24387.9	22564.2	99425.8	97612.1	20029	0.0382769	0.0363077	0.15505	0.147087	0.0367505	0.167517	0.797404	0.583746	0.250686	No	No	No	No	No	No	No	No	No
sp|Q5VUB5|F1711_HUMAN	Q5VUB5	F1711_HUMAN	Protein FAM171A1 (Astroprincin) (APCN)	FAM171A1	126590	158152	191410	125933	149872	84069.4	135465	150028	59913.7	119859	134297	107216	124055	145806	144488	158717	119958	115136	120457	138116	26465.4	27193.8	39497.9	11063.8	9957.55	0.166746	0.226695	0.343055	0.0918487	0.0720955	0.168693	0.893789	0.981967	0.469643	No	Yes	No	No	No	Yes	No	No	No
sp|Q8WUY3|PRUN2_HUMAN	Q8WUY3	PRUN2_HUMAN	Protein prune homolog 2 (BNIP2 motif-containing molecule at the C-terminal region 1)	PRUNE2	42230.6	45070.7	49501.7	31645.7	49714.4	40793.9	65935.8	43656.8	26375.2	43520.6	48746.7	18396.1	47389.3	55795.5	56963	45601	40718	45322.6	36887.8	53382.6	2992.01	7376.68	16193.4	13248.5	4264.62	0.0656129	0.181165	0.357293	0.359157	0.0798877	0.169038	0.732934	0.738982	0.53343	No	No	No	No	No	No	No	No	No
sp|P31689|DNJA1_HUMAN	P31689	DNJA1_HUMAN	DnaJ homolog subfamily A member 1 (DnaJ protein homolog 2) (HSDJ) (Heat shock 40 kDa protein 4) (Heat shock protein J2) (HSJ-2) (Human DnaJ protein 2) (hDj-2)	DNAJA1	766945	755456	736514	770447	857900	661148	502379	693395	653692	857028	756751	574043	676415	523248	464288	752972	763165	616489	729274	554650	12546.7	80488.4	82299.4	117151	89402.3	0.0166628	0.105467	0.133497	0.16064	0.161187	0.169089	0.145907	0.752911	0.511526	No	Yes	Yes	No	No	Yes	No	Yes	No
sp|P61086|UBE2K_HUMAN	P61086	UBE2K_HUMAN	Ubiquitin-conjugating enzyme E2 K (EC 2.3.2.23) (E2 ubiquitin-conjugating enzyme K) (Huntingtin-interacting protein 2) (HIP-2) (Ubiquitin carrier protein) (Ubiquitin-conjugating enzyme E2-25 kDa) (Ubiquitin-conjugating enzyme E2(25K)) (Ubiquitin-conjugating enzyme E2-25K) (Ubiquitin-protein ligase)	UBE2K	647946	622759	671258	661863	706787	588978	646208	652236	533510	519612	574004	548411	405534	524124	509272	647321	652542	610651	547343	479643	19804.4	48544.7	54602.6	22218.1	52752.7	0.0305944	0.0743932	0.089417	0.0405927	0.109983	0.16972	0.462933	0.0494787	0.0711865	Yes	No	No	Yes	Yes	Yes	No	No	No
sp|Q8N111|CEND_HUMAN	Q8N111	CEND_HUMAN	Cell cycle exit and neuronal differentiation protein 1 (BM88 antigen)	CEND1	442032	1.12402e+06	1.69513e+06	1.87569e+06	341670	785094	676245	672330	694865	980183	1.31374e+06	1.18118e+06	1.17375e+06	1.52569e+06	1.77661e+06	1.08706e+06	1.00082e+06	681147	1.15837e+06	1.49202e+06	512242	644571	9831.01	137125	247267	0.471218	0.644044	0.014433	0.118378	0.165726	0.170474	0.521775	0.752289	0.00977772	Yes	No	No	No	Yes	Yes	No	No	No
sp|Q07699|SCN1B_HUMAN	Q07699	SCN1B_HUMAN	Sodium channel subunit beta-1	SCN1B	18071.7	3090.38	11669.2	24556.7	15665.9	63364	12251.5	20352.8	25423	11318.9	43496.6	28123.9	10776.7	17979.7	2725.19	10943.8	34528.9	19342.4	27646.5	10493.9	6137.57	20710.1	5424.54	13140.8	6230.84	0.560829	0.59979	0.280447	0.475317	0.59376	0.17065	0.372537	0.711754	0.204408	No	No	No	No	No	No	No	No	No
sp|Q9NX40|OCAD1_HUMAN	Q9NX40	OCAD1_HUMAN	OCIA domain-containing protein 1 (Ovarian cancer immunoreactive antigen domain containing 1) (Ovarian carcinoma immunoreactive antigen)	OCIAD1	344871	347872	368360	375601	359663	362958	353037	373867	319205	299317	333553	278255	304050	379775	371899	353701	366074	348703	303709	351908	10437.7	6869.44	22525.4	22788	33993.4	0.0295099	0.0187652	0.0645977	0.0750324	0.0965974	0.171124	0.355767	0.0207326	0.916855	Yes	No	No	Yes	No	Yes	No	No	No
sp|Q9H270|VPS11_HUMAN	Q9H270	VPS11_HUMAN	Vacuolar protein sorting-associated protein 11 homolog (hVPS11) (RING finger protein 108)	VPS11	56813.6	74567.2	68313.7	67854.8	58772.7	58293.3	73409.4	117211	58750.4	52708.7	81322	52047	115802	73034.6	79417.2	66564.8	61640.3	83123.6	62025.9	89417.9	7352.65	4398.68	24835.3	13647.1	18837.3	0.110458	0.0713604	0.298775	0.220022	0.210666	0.171174	0.294759	0.971483	0.789387	No	Yes	No	No	No	Yes	No	No	No
sp|P78560|CRADD_HUMAN	P78560	CRADD_HUMAN	Death domain-containing protein CRADD (Caspase and RIP adapter with death domain) (RIP-associated protein with a death domain)	CRADD	15568.5	20963.6	23286.7	20704.2	17198.3	22854	16460.2	21570.7	17485.9	23281.7	21355.6	23098.1	21916.7	13438.2	19438.3	19939.6	20252.1	18505.6	22578.5	18264.4	3233.1	2330.95	2207.45	867.956	3559.48	0.162145	0.115097	0.119285	0.0384417	0.194886	0.171196	0.484574	0.256491	0.939003	No	No	No	No	No	No	No	No	No
sp|P49755|TMEDA_HUMAN	P49755	TMEDA_HUMAN	Transmembrane emp24 domain-containing protein 10 (21 kDa transmembrane-trafficking protein) (S31III125) (S31I125) (Tmp-21-I) (Transmembrane protein Tmp21) (p23) (p24 family protein delta-1) (p24delta1) (p24delta)	TMED10	332576	286592	302319	322950	376009	308037	309705	264185	358535	379023	351497	272567	260447	221291	313512	307163	335665	310809	334362	265083	19082.8	29169.6	38526	45117.9	37791.7	0.062126	0.0869007	0.123954	0.134937	0.142565	0.171303	0.507239	0.974276	0.296967	No	Yes	No	No	No	Yes	No	No	No
sp|P08294|SODE_HUMAN	P08294	SODE_HUMAN	Extracellular superoxide dismutase [Cu-Zn] (EC-SOD) (EC 1.15.1.1)	SOD3	342151	254987	313031	197950	246951	109429	300283	312332	202467	112275	214985	98062.7	385139	282297	147555	303390	184777	271694	141774	271663	36231.8	56910.3	49197.4	52092.3	97284.4	0.119423	0.307995	0.181076	0.367431	0.358107	0.17133	0.177602	0.474641	0.999701	No	No	Yes	No	No	Yes	No	No	No
sp|P55010|IF5_HUMAN	P55010	IF5_HUMAN	Eukaryotic translation initiation factor 5 (eIF-5)	EIF5	267197	261431	290023	337010	383101	291552	304215	325350	278967	356476	297528	237808	263767	190854	236214	272883	337221	302844	297271	230279	12345.6	37375	18960.4	48446.5	30060.8	0.0452414	0.110833	0.062608	0.162971	0.130541	0.171911	0.310555	0.40808	0.0446768	Yes	No	No	No	Yes	Yes	No	No	No
sp|P19525|E2AK2_HUMAN	P19525	E2AK2_HUMAN	Interferon-induced, double-stranded RNA-activated protein kinase (EC 2.7.11.1) (Eukaryotic translation initiation factor 2-alpha kinase 2) (eIF-2A protein kinase 2) (Interferon-inducible RNA-dependent protein kinase) (P1/eIF-2A protein kinase) (Protein kinase RNA-activated) (PKR) (Protein kinase R) (Tyrosine-protein kinase EIF2AK2) (EC 2.7.10.2) (p68 kinase)	EIF2AK2	172109	148551	155883	112507	164747	164373	218735	171787	225354	119083	148922	94608.9	197165	121296	264212	158848	147209	205292	120871	194224	9843.6	24538.5	23845.4	22209.1	58382.3	0.0619688	0.166692	0.116153	0.183742	0.300592	0.1721	0.0743005	0.323378	0.816208	No	No	Yes	No	No	Yes	No	No	No
sp|P26639|SYTC_HUMAN	P26639	SYTC_HUMAN	Threonine--tRNA ligase 1, cytoplasmic (EC 6.1.1.3) (Threonyl-tRNA synthetase) (ThrRS) (Threonyl-tRNA synthetase 1)	TARS1	365529	413555	453925	350845	481189	375962	469336	380830	430650	438203	523771	397951	435403	304775	355158	411003	402665	426939	453308	365112	36132.6	56463.9	36227.8	52464.6	53791	0.0879131	0.140225	0.0848547	0.115737	0.147328	0.172262	0.635818	0.405374	0.248875	No	Yes	No	No	No	Yes	No	No	No
sp|P02786|TFR1_HUMAN	P02786	TFR1_HUMAN	Transferrin receptor protein 1 (TR) (TfR) (TfR1) (Trfr) (T9) (p90) (CD antigen CD71) [Cleaved into: Transferrin receptor protein 1, serum form (sTfR)]	TFRC	111551	146392	136558	163610	205478	167649	133536	131920	125040	149643	177075	118309	134680	109876	104004	131500	178912	130165	148342	116186	14666.4	18856.9	3683.83	24009	13294.5	0.111531	0.105397	0.0283011	0.161848	0.114424	0.172857	0.0230014	0.22968	0.225139	Yes	No	Yes	No	No	Yes	No	No	No
sp|Q05655|KPCD_HUMAN	Q05655	KPCD_HUMAN	Protein kinase C delta type (EC 2.7.11.13) (Tyrosine-protein kinase PRKCD) (EC 2.7.10.2) (nPKC-delta) [Cleaved into: Protein kinase C delta type regulatory subunit; Protein kinase C delta type catalytic subunit (Sphingosine-dependent protein kinase-1) (SDK1)]	PRKCD	41489	39439.7	39870.6	22420.9	66895.8	75144.6	59071.5	46830.8	27917	44664	47105.8	88362.5	46458	32563.6	22853.5	40266.4	54820.5	44606.5	60044.1	33958.4	882.208	23156.1	12815.7	20048.9	9686.83	0.0219093	0.422399	0.287305	0.333903	0.285256	0.172903	0.614222	0.821272	0.401637	No	No	No	No	No	No	No	Yes	No
sp|Q8N357|S35F6_HUMAN	Q8N357	S35F6_HUMAN	Solute carrier family 35 member F6 (ANT2-binding protein) (ANT2BP) (Transport and Golgi organization 9 homolog)	SLC35F6	1517.32	6216.86	4678.31	396.905	565.85	6681.95	1191.35	2281.12	5067.18	1470.92	2174.13	475.342	2912.56	1522.56	3959.16	4137.5	2548.24	2846.55	1373.46	2798.09	1956.32	2923.79	1632.03	696.941	998.028	0.472826	1.14738	0.573338	0.507434	0.356681	0.173246	0.905817	0.609874	0.97314	No	Yes	No	No	No	Yes	No	Yes	No
sp|P49674|KC1E_HUMAN	P49674	KC1E_HUMAN	Casein kinase I isoform epsilon (CKI-epsilon) (CKIe) (EC 2.7.11.1)	CSNK1E	11804.6	12510.4	34949.9	68758.3	16580.5	17604.5	12794.2	27416.7	3251.9	9735.82	17159.5	6892.75	1165.67	1914.06	10026	19754.9	34314.4	14487.6	11262.7	4368.59	10748.3	24359.1	9937.66	4328.21	4012.07	0.544082	0.709878	0.685942	0.384296	0.91839	0.173874	0.346571	0.258014	0.252699	No	Yes	No	No	No	Yes	No	No	No
sp|Q7L266|ASGL1_HUMAN	Q7L266	ASGL1_HUMAN	Isoaspartyl peptidase/L-asparaginase (EC 3.4.19.5) (EC 3.5.1.1) (Asparaginase-like protein 1) (Beta-aspartyl-peptidase) (Isoaspartyl dipeptidase) (L-asparagine amidohydrolase) [Cleaved into: Isoaspartyl peptidase/L-asparaginase alpha chain; Isoaspartyl peptidase/L-asparaginase beta chain]	ASRGL1	482888	544796	597563	566076	524597	776156	506154	422360	598966	490883	572119	620672	359429	552339	436777	541749	622276	509160	561225	449515	46865.5	110119	72130.3	53543.2	79268.7	0.0865077	0.176962	0.141665	0.0954042	0.176343	0.173976	0.291107	0.519627	0.475269	No	No	No	No	No	No	No	No	No
sp|Q9H1K0|RBNS5_HUMAN	Q9H1K0	RBNS5_HUMAN	Rabenosyn-5 (110 kDa protein) (FYVE finger-containing Rab5 effector protein rabenosyn-5) (RAB effector RBSN) (Zinc finger FYVE domain-containing protein 20)	RBSN	23821.4	19980.9	115395	116897	142103	123711	43424.1	138881	114833	118932	164401	64443.8	105915	28172.6	8484.4	53065.8	127570	99046	115926	47524	44101.3	10646.2	40537.4	40862.7	42063.8	0.831068	0.0834538	0.409279	0.352491	0.885106	0.174386	0.390315	0.716424	0.280338	No	Yes	No	No	No	Yes	No	No	No
sp|Q9UNM6|PSD13_HUMAN	Q9UNM6	PSD13_HUMAN	26S proteasome non-ATPase regulatory subunit 13 (26S proteasome regulatory subunit RPN9) (26S proteasome regulatory subunit S11) (26S proteasome regulatory subunit p40.5)	PSMD13	688949	787796	814096	324222	771094	636692	769239	811120	798607	795868	808425	686539	751572	629443	636845	763614	577336	792989	763611	672620	53876.6	187200	17553.4	54738.5	55908.9	0.0705548	0.324248	0.0221357	0.0716838	0.0831211	0.175398	0.180113	0.248156	0.0439016	Yes	Yes	No	No	Yes	Yes	No	No	No
sp|O75936|BODG_HUMAN	O75936	BODG_HUMAN	Gamma-butyrobetaine dioxygenase (EC 1.14.11.1) (Gamma-butyrobetaine hydroxylase) (Gamma-BBH) (Gamma-butyrobetaine,2-oxoglutarate dioxygenase)	BBOX1	68621.2	59435.8	64180.6	67716.1	74020.7	61773.9	76458.5	90610.7	53279	95049.4	75647.7	57538.4	36731.6	59038	64596.7	64079.2	67836.9	73449.4	76078.5	53455.5	3750.61	5000.47	15388.4	15316.8	12041.3	0.0585308	0.0737131	0.209511	0.201329	0.225259	0.17591	0.649439	0.509485	0.221422	No	Yes	No	No	No	Yes	No	No	No
sp|O43924|PDE6D_HUMAN	O43924	PDE6D_HUMAN	Retinal rod rhodopsin-sensitive cGMP 3',5'-cyclic phosphodiesterase subunit delta (GMP-PDE delta) (Protein p17)	PDE6D	102765	150285	160308	185473	205731	178468	170424	189354	193030	213243	187478	157896	170122	145593	156966	137786	189891	184269	186205	157561	25099.6	11560.3	9904.33	22613.1	10022.8	0.182164	0.0608787	0.0537492	0.121442	0.0636121	0.176811	0.629108	0.847431	0.0551942	No	No	No	No	Yes	Yes	No	No	No
sp|O76041-2|NEBL_HUMAN	O76041-2	NEBL_HUMAN	Nebulette (Actin-binding Z-disk protein)	NEBL	543176	591432	521164	514081	414741	399663	620543	605184	635503	365313	636663	338478	520558	683694	669575	551924	442828	620410	446818	624609	29346.4	50757.7	12377.8	134687	73800.4	0.053171	0.114622	0.0199509	0.301436	0.118155	0.176941	0.00860454	0.970608	0.940559	Yes	No	Yes	No	No	Yes	No	No	No
sp|Q9C0E8|LNP_HUMAN	Q9C0E8	LNP_HUMAN	Endoplasmic reticulum junction formation protein lunapark (ER junction formation factor lunapark)	LNPK	246168	385210	375159	208055	269819	248077	446698	149707	251039	185028	163871	91304.1	265048	225713	157221	335512	241984	282481	146734	215994	63308.9	25580.5	123267	40135.5	44553.5	0.188693	0.105711	0.436374	0.273525	0.206272	0.177724	0.672761	0.0473338	0.512805	Yes	Yes	No	Yes	No	Yes	No	No	No
sp|O75643|U520_HUMAN	O75643	U520_HUMAN	U5 small nuclear ribonucleoprotein 200 kDa helicase (EC 3.6.4.13) (Activating signal cointegrator 1 complex subunit 3-like 1) (BRR2 homolog) (U5 snRNP-specific 200 kDa protein) (U5-200KD)	SNRNP200	35962	49626.7	48422.5	22655.9	30984.2	47202.3	63579.1	59863.3	70892.3	42265.3	53833.1	49092.6	42440.6	26508.9	44163.8	44670.4	33614.1	64778.3	48397	37704.4	6177.37	10192.1	4581.73	4748.1	7947.62	0.138288	0.303209	0.0707294	0.0981073	0.210787	0.177729	0.0169027	0.136504	0.0139894	Yes	No	Yes	Yes	Yes	Yes	No	No	No
sp|Q9UHD1|CHRD1_HUMAN	Q9UHD1	CHRD1_HUMAN	Cysteine and histidine-rich domain-containing protein 1 (CHORD domain-containing protein 1) (CHORD-containing protein 1) (CHP-1) (Protein morgana)	CHORDC1	51887.3	36613.9	59125.3	38947	53634.8	41778.4	44891.6	49112.3	45938.4	52334.7	54728	37221	34248.8	12893.5	44371.6	49208.8	44786.8	46647.4	48094.6	30504.6	9383.38	6362.42	1794.55	7750.61	13120.8	0.190685	0.14206	0.0384705	0.161154	0.430124	0.177934	0.710921	0.665126	0.15982	No	No	No	No	No	No	No	No	No
sp|P61163|ACTZ_HUMAN	P61163	ACTZ_HUMAN	Alpha-centractin (Centractin) (ARP1) (Actin-RPV) (Centrosome-associated actin homolog)	ACTR1A	2.93036e+06	3.2873e+06	2.97314e+06	3.3366e+06	3.41082e+06	3.58553e+06	2.82537e+06	3.27054e+06	3.24667e+06	3.47543e+06	2.61768e+06	3.71646e+06	2.71338e+06	2.60658e+06	2.82767e+06	3.0636e+06	3.44432e+06	3.1142e+06	3.26986e+06	2.71588e+06	159139	104351	204460	471539	90279.2	0.051945	0.0302965	0.0656543	0.144208	0.0332413	0.17805	0.111726	0.636349	0.0653328	No	No	Yes	No	Yes	Yes	No	No	No
sp|P49327|FAS_HUMAN	P49327	FAS_HUMAN	Fatty acid synthase (EC 2.3.1.85) [Includes: [Acyl-carrier-protein] S-acetyltransferase (EC 2.3.1.38); [Acyl-carrier-protein] S-malonyltransferase (EC 2.3.1.39); 3-oxoacyl-[acyl-carrier-protein] synthase (EC 2.3.1.41); 3-oxoacyl-[acyl-carrier-protein] reductase (EC 1.1.1.100); 3-hydroxyacyl-[acyl-carrier-protein] dehydratase (EC 4.2.1.59); Enoyl-[acyl-carrier-protein] reductase (EC 1.3.1.39); Ole…	FASN	2.41386e+06	2.4742e+06	2.4562e+06	2.62375e+06	2.81022e+06	2.46967e+06	1.9558e+06	2.04873e+06	2.52193e+06	2.80558e+06	2.59729e+06	2.31023e+06	2.0712e+06	1.73513e+06	2.5518e+06	2.44809e+06	2.63454e+06	2.17549e+06	2.57103e+06	2.11938e+06	25295.1	139237	247890	203076	335139	0.0103326	0.0528505	0.113947	0.078986	0.158131	0.178435	0.0844706	0.733743	0.8583	No	No	Yes	No	No	Yes	No	No	No
sp|P15170-3|ERF3A_HUMAN	P15170-3	ERF3A_HUMAN	Eukaryotic peptide chain release factor GTP-binding subunit ERF3A (Eukaryotic peptide chain release factor subunit 3a) (eRF3a) (G1 to S phase transition protein 1 homolog)	GSPT1	352094	225471	179950	146617	392467	175698	160403	179132	162322	116932	211396	121824	294057	323010	143484	252505	238261	167286	150051	253517	72830.9	109685	8413.13	43423.7	78697.8	0.288434	0.460356	0.050292	0.289393	0.310424	0.17887	0.41316	0.34993	0.198212	No	No	No	No	No	No	No	No	No
sp|Q8N6H7|ARFG2_HUMAN	Q8N6H7	ARFG2_HUMAN	ADP-ribosylation factor GTPase-activating protein 2 (ARF GAP 2) (GTPase-activating protein ZNF289) (Zinc finger protein 289)	ARFGAP2	26685	65574	75784.8	70668.1	22510.4	113891	17213.5	25373	26435.4	24585	65891.7	22727	24765.2	6978.24	6843.98	56014.6	69023	23007.3	37734.6	12862.5	21153.9	37323.9	4119.72	19924.6	8416.69	0.37765	0.540746	0.179062	0.528018	0.65436	0.179226	0.158123	0.35467	0.200518	No	No	No	No	No	No	No	No	No
sp|P35241|RADI_HUMAN	P35241	RADI_HUMAN	Radixin	RDX	580873	617320	571934	505888	514449	568245	428666	827675	814311	581258	563346	915998	469546	540658	481374	590042	529528	690217	686867	497192	19630.4	27599.5	185025	162185	31111.5	0.0332694	0.0521209	0.268068	0.236122	0.0625744	0.179634	0.291258	0.247612	0.21938	No	No	No	No	No	No	No	No	No
sp|Q9Y2Q9|RT28_HUMAN	Q9Y2Q9	RT28_HUMAN	28S ribosomal protein S28, mitochondrial (MRP-S28) (S28mt) (28S ribosomal protein S35, mitochondrial) (MRP-S35) (S35mt) (Mitochondrial small ribosomal subunit protein bS1m)	MRPS28	77878.7	184394	94903.7	78033.1	255806	115868	80756.7	91132.4	74983.8	103014	95533.2	82111.4	88982.7	68517.1	81526.5	119059	149902	82291	93552.9	79675.4	46718.9	76461.6	6681.31	8647.54	8456.96	0.392402	0.510076	0.0811913	0.0924348	0.106143	0.180003	0.280832	0.358877	0.748726	No	Yes	No	No	No	Yes	No	Yes	No
sp|Q96JB5-4|CK5P3_HUMAN	Q96JB5-4	CK5P3_HUMAN	CDK5 regulatory subunit-associated protein 3 (CDK5 activator-binding protein C53) (LXXLL/leucine-zipper-containing ARF-binding protein) (Protein HSF-27)	CDK5RAP3	20149	31620.7	15460.1	28099.2	20367	23291.6	93392.1	14408.2	44486.1	8054.32	15187.4	27836.2	37838.3	31535.9	19764.9	22409.9	23919.3	50762.2	17026	29713.1	6788.48	3187.7	32549	8179.91	7490.2	0.302923	0.133269	0.641206	0.480437	0.252085	0.181035	0.310301	0.329064	0.423155	No	Yes	No	No	No	Yes	No	No	No
sp|Q9Y6R1|S4A4_HUMAN	Q9Y6R1	S4A4_HUMAN	Electrogenic sodium bicarbonate cotransporter 1 (Sodium bicarbonate cotransporter) (Na(+)/HCO3(-) cotransporter) (Solute carrier family 4 member 4) (kNBC1)	SLC4A4	1.02139e+06	991749	1.17361e+06	1.2212e+06	984223	1.09317e+06	1.52347e+06	1.07645e+06	991165	1.26475e+06	1.27799e+06	799499	1.31279e+06	1.41528e+06	1.39187e+06	1.06225e+06	1.09953e+06	1.19703e+06	1.11408e+06	1.37331e+06	79669	96851.8	233437	222505	43853	0.0750002	0.0880844	0.195014	0.199722	0.0319322	0.181277	0.61437	0.93653	0.353126	No	No	No	No	No	No	No	No	No
sp|Q96DE0|NUD16_HUMAN	Q96DE0	NUD16_HUMAN	U8 snoRNA-decapping enzyme (EC 3.6.1.62) (IDP phosphatase) (IDPase) (EC 3.6.1.64) (Inosine diphosphate phosphatase) (Nucleoside diphosphate-linked moiety X motif 16) (Nudix motif 16) (Nudix hydrolase 16) (U8 snoRNA-binding protein H29K) (m7GpppN-mRNA hydrolase)	NUDT16	229761	193034	179398	163112	181163	193731	164320	254316	190893	233828	201525	188023	188826	191378	169083	200731	179335	203177	207792	183096	21268.6	12567	37753.4	19217.7	9963.04	0.105956	0.0700752	0.185816	0.0924852	0.0544144	0.18194	0.444515	0.154536	0.507317	No	No	No	Yes	No	Yes	No	No	No
sp|Q6UXC1|AEGP_HUMAN	Q6UXC1	AEGP_HUMAN	Apical endosomal glycoprotein (MAM domain-containing protein 4)	MAMDC4	3538.54	4059.97	559.478	197.89	1581.68	752.887	529.656	821.567	838.73	987.518	800.043	2259.36	431.004	701.384	667.033	2719.33	844.151	729.984	1348.97	599.807	1542.01	568.603	141.827	648.272	120.183	0.567055	0.673579	0.194288	0.480567	0.200369	0.183346	0.79657	0.454248	0.378082	No	No	No	No	No	No	No	No	No
sp|P15559|NQO1_HUMAN	P15559	NQO1_HUMAN	NAD(P)H dehydrogenase [quinone] 1 (EC 1.6.5.2) (Azoreductase) (DT-diaphorase) (DTD) (Menadione reductase) (NAD(P)H:quinone oxidoreductase 1) (Phylloquinone reductase) (Quinone reductase 1) (QR1)	NQO1	225999	165115	238408	86395.6	356798	74335.6	480557	254847	277509	68967.1	251464	91175	335877	291841	160050	209841	172510	337638	137202	262589	32028.7	130405	101482	81302.3	74701.5	0.152633	0.755926	0.300565	0.592574	0.284481	0.183536	0.230459	0.761518	0.447056	No	Yes	No	No	No	Yes	No	No	No
sp|Q05397|FAK1_HUMAN	Q05397	FAK1_HUMAN	Focal adhesion kinase 1 (FADK 1) (EC 2.7.10.2) (Focal adhesion kinase-related nonkinase) (FRNK) (Protein phosphatase 1 regulatory subunit 71) (PPP1R71) (Protein-tyrosine kinase 2) (p125FAK) (pp125FAK)	PTK2	23285	16887.4	20735	7464.1	34176.7	17166.9	44095.2	27765.9	21303	21788.1	24860.6	14649.6	33053.1	21069.1	29704.3	20302.5	19602.5	31054.7	20432.7	27942.2	2629.62	11040.5	9591.12	4277.37	5048.64	0.129522	0.563219	0.308846	0.209339	0.180682	0.183773	0.330219	0.925783	0.705447	No	Yes	No	No	No	Yes	No	No	No
sp|Q8NCG7|DGLB_HUMAN	Q8NCG7	DGLB_HUMAN	Diacylglycerol lipase-beta (DAGL-beta) (DGL-beta) (EC 3.1.1.-) (KCCR13L) (PUFA-specific triacylglycerol lipase) (EC 3.1.1.3) (Sn1-specific diacylglycerol lipase beta)	DAGLB	15795	1935.58	4345.18	5109.5	16706.3	10723.6	22602	5154.6	19364.8	2804.87	1655.96	624.704	391.919	20889.5	12629.6	7358.59	10846.5	15707.1	1695.18	11303.7	6046.02	4735.17	7577.9	890.481	8420.45	0.821627	0.436563	0.48245	0.525302	0.74493	0.183808	0.484636	0.0548824	0.611757	No	No	No	Yes	No	Yes	No	No	No
sp|Q14832|GRM3_HUMAN	Q14832	GRM3_HUMAN	Metabotropic glutamate receptor 3 (mGluR3)	GRM3	400576	531513	215639	459914	340864	399133	528412	435645	275611	474666	284254	216399	429572	577833	415262	382576	399970	413223	325106	474222	129582	48605.4	104416	109323	73496.5	0.338708	0.121523	0.252688	0.336267	0.154983	0.184665	0.878624	0.426185	0.536339	No	No	No	No	No	No	No	No	No
sp|P31151|S10A7_HUMAN	P31151	S10A7_HUMAN	Protein S100-A7 (Psoriasin) (S100 calcium-binding protein A7)	S100A7	52398.7	11711.1	43398.5	11546.9	20212.2	18135.9	6263.04	12259.9	3439.67	183006	183010	7931.92	43830.1	14143.4	32901.4	35836.1	16631.6	7320.86	124649	30291.6	17450.2	3694.04	3677.7	82531.6	12259.2	0.486944	0.222109	0.502359	0.662111	0.404707	0.185	0.0649357	0.138137	0.0641077	No	No	Yes	No	Yes	Yes	No	No	No
sp|P00734|THRB_HUMAN	P00734	THRB_HUMAN	Prothrombin (EC 3.4.21.5) (Coagulation factor II) [Cleaved into: Activation peptide fragment 1; Activation peptide fragment 2; Thrombin light chain; Thrombin heavy chain]	F2	15794.7	30258.3	3694.06	22533.3	15345.3	17797.5	18442.5	19656.4	43637.9	6032.95	5487.38	20527.8	21746.1	21708.5	71286.6	16582.4	18558.7	27245.6	10682.7	38247	10859.1	2983.45	11601.7	6965.07	23362.5	0.654858	0.160758	0.425819	0.651995	0.610831	0.185063	0.363074	0.21551	0.582984	No	No	No	No	No	No	Yes	No	No
sp|Q9UHJ6|SHPK_HUMAN	Q9UHJ6	SHPK_HUMAN	Sedoheptulokinase (SHK) (EC 2.7.1.14) (Carbohydrate kinase-like protein)	SHPK	22023.5	20879.4	22333.7	18905.1	21577.5	29478.7	71800.6	11682.1	23215	20235.6	22690.9	9561.34	18139.1	34902.5	57633.1	21745.5	23320.4	35565.9	17496	36891.5	625.397	4489.12	26050.8	5699.45	16184.6	0.0287598	0.192497	0.732466	0.325758	0.438707	0.185161	0.548159	0.319642	0.954189	No	No	No	No	No	No	No	No	No
sp|O43157|PLXB1_HUMAN	O43157	PLXB1_HUMAN	Plexin-B1 (Semaphorin receptor SEP)	PLXNB1	12286.8	8177.02	13591.9	19798.2	9835.76	21704.9	26028.1	36006.7	19080.2	25960.4	27202.7	22999.5	7973.52	19104.2	24738.9	11351.9	17113	27038.3	25387.5	17272.2	2307.36	5204.3	6947.03	1763.09	6965.96	0.203257	0.304114	0.256933	0.0694472	0.403304	0.185462	0.181169	0.100249	0.233029	No	No	Yes	Yes	No	Yes	No	No	No
sp|Q5SW79|CE170_HUMAN	Q5SW79	CE170_HUMAN	Centrosomal protein of 170 kDa (Cep170) (KARP-1-binding protein) (KARP1-binding protein)	CEP170	72881.2	64313.1	87867.4	68153.9	70223.8	78290.6	79662	66106.3	61934.5	82833.7	66610.7	65390.1	84648.6	79300	79164.9	75020.6	72222.8	69234.3	71611.5	81037.9	9734.26	4373	7567.65	7950.93	2553.77	0.129755	0.0605487	0.109305	0.111029	0.0315133	0.185653	0.653984	0.928686	0.10483	No	No	No	No	Yes	Yes	No	No	No
sp|Q16890|TPD53_HUMAN	Q16890	TPD53_HUMAN	Tumor protein D53 (hD53) (Tumor protein D52-like 1)	TPD52L1	90284.6	81799.8	101215	73728.7	108099	105991	84506.8	121597	81727.7	76317.1	136296	89516.9	73800	6496.91	79639.4	91099.8	95939.6	95943.7	100710	53312.1	7947.18	15729	18174.8	25733.9	33189.1	0.087236	0.163947	0.189432	0.255524	0.622543	0.185703	0.999817	0.833957	0.186312	No	Yes	No	No	No	Yes	No	No	No
sp|P13797|PLST_HUMAN	P13797	PLST_HUMAN	Plastin-3 (T-plastin)	PLS3	810412	767566	733945	800349	823296	764248	583853	958999	1.01438e+06	905519	780543	1.18466e+06	864894	556091	735135	770641	795964	852412	956907	718707	31293.4	24304.9	191241	168934	126602	0.0406069	0.0305352	0.224353	0.176542	0.176153	0.185788	0.700046	0.253214	0.456007	No	No	No	No	No	No	No	No	No
sp|P02768|ALBU_HUMAN	P02768	ALBU_HUMAN	Albumin	ALB	2.83497e+07	2.75315e+07	2.35018e+07	3.34339e+07	9.33871e+06	1.42253e+07	2.39597e+07	2.48248e+07	3.62319e+07	2.64634e+07	1.59167e+07	2.25705e+07	2.80722e+07	2.87348e+07	5.87879e+07	2.6461e+07	1.89993e+07	2.83388e+07	2.16502e+07	3.85316e+07	2.11898e+06	1.03999e+07	5.59244e+06	4.35457e+06	1.43259e+07	0.0800795	0.547385	0.197342	0.201133	0.371796	0.186061	0.325969	0.756204	0.401662	No	No	No	No	No	No	No	No	No
sp|Q06830|PRDX1_HUMAN	Q06830	PRDX1_HUMAN	Peroxiredoxin-1 (EC 1.11.1.24) (Natural killer cell-enhancing factor A) (NKEF-A) (Proliferation-associated gene protein) (PAG) (Thioredoxin peroxidase 2) (Thioredoxin-dependent peroxide reductase 2) (Thioredoxin-dependent peroxiredoxin 1)	PRDX1	1.94542e+07	1.69893e+07	1.70904e+07	1.73609e+07	2.09508e+07	1.49686e+07	1.7425e+07	1.86199e+07	1.85452e+07	1.57808e+07	1.74353e+07	1.79987e+07	1.51341e+07	1.57458e+07	1.65766e+07	1.78446e+07	1.77601e+07	1.81967e+07	1.70716e+07	1.58188e+07	1.13885e+06	2.4585e+06	546550	941256	591169	0.0638205	0.138428	0.0300357	0.0551358	0.0373712	0.186172	0.818395	0.730231	0.0139538	Yes	No	No	No	Yes	Yes	No	No	No
sp|P41091|IF2G_HUMAN	P41091	IF2G_HUMAN	Eukaryotic translation initiation factor 2 subunit 3 (EC 3.6.5.3) (Eukaryotic translation initiation factor 2 subunit gamma X) (eIF-2-gamma X) (eIF-2gX)	EIF2S3	90067.7	91887.8	94230.4	69967.2	72928.1	103157	59827.8	79354.9	94475.2	107093	66278.5	83344.1	49765.1	72142.5	69269.2	92062	82017.6	77886	85571.7	63725.6	1703.89	14997	14182.8	16736.6	9941.04	0.0185081	0.18285	0.182097	0.195585	0.155998	0.18768	0.791166	0.833981	0.31194	No	No	No	No	No	No	No	No	No
sp|Q16222|UAP1_HUMAN	Q16222	UAP1_HUMAN	UDP-N-acetylhexosamine pyrophosphorylase (Antigen X) (AGX) (Sperm-associated antigen 2) [Includes: UDP-N-acetylgalactosamine pyrophosphorylase (EC 2.7.7.83) (AGX-1); UDP-N-acetylglucosamine pyrophosphorylase (EC 2.7.7.23) (AGX-2)]	UAP1	132583	219725	132469	150735	162602	110392	177520	122076	137426	59451	85511.5	95322	106558	227666	105537	161592	141243	145674	80094.8	146587	41106	22346.3	23374.3	15136.9	57332.8	0.254381	0.158212	0.160456	0.188987	0.391118	0.187967	0.855784	0.0327769	0.984364	Yes	No	No	Yes	No	Yes	No	No	No
sp|P19021|AMD_HUMAN	P19021	AMD_HUMAN	Peptidyl-glycine alpha-amidating monooxygenase (PAM) [Includes: Peptidylglycine alpha-hydroxylating monooxygenase (PHM) (EC 1.14.17.3); Peptidyl-alpha-hydroxyglycine alpha-amidating lyase (EC 4.3.2.5) (Peptidylamidoglycolate lyase) (PAL)]	PAM	50541.5	32639.6	57263	33678.9	85330.4	38602.6	51966.7	67447.6	27727.6	46292.8	6184.56	28419.3	56828.7	68952.9	31366.7	46814.7	52537.3	49047.3	26965.6	52382.8	10392.1	23275.2	16346.5	16406.4	15663.2	0.221985	0.443022	0.33328	0.608419	0.299014	0.188211	0.87066	0.272948	0.845129	No	Yes	No	No	No	Yes	No	No	No
sp|Q13642-5|FHL1_HUMAN	Q13642-5	FHL1_HUMAN	Four and a half LIM domains protein 1 (FHL-1) (Skeletal muscle LIM-protein 1) (SLIM) (SLIM-1)	FHL1	844868	912840	992520	761863	908894	627863	951322	928260	811838	780099	900421	627691	1.17967e+06	929180	824591	916743	766207	897140	769403	977813	60342.1	114771	61047.9	111598	148983	0.0658223	0.149791	0.0680473	0.145045	0.152363	0.188508	0.227445	0.978823	0.517682	No	No	No	No	No	No	No	No	No
sp|P09874|PARP1_HUMAN	P09874	PARP1_HUMAN	Poly [ADP-ribose] polymerase 1 (PARP-1) (EC 2.4.2.30) (ADP-ribosyltransferase diphtheria toxin-like 1) (ARTD1) (DNA ADP-ribosyltransferase PARP1) (EC 2.4.2.-) (NAD(+) ADP-ribosyltransferase 1) (ADPRT 1) (Poly[ADP-ribose] synthase 1) (Protein poly-ADP-ribosyltransferase PARP1) (EC 2.4.2.-)	PARP1	232513	288633	359491	258936	297875	239679	230922	393947	380861	343823	285882	381534	302772	164942	294149	293546	265496	335243	337080	253954	51954.7	24207	73959.4	39339.6	63039.5	0.17699	0.0911765	0.220614	0.116707	0.248232	0.188803	0.273741	0.0935191	0.302332	No	No	No	Yes	No	Yes	No	No	No
sp|P14866|HNRPL_HUMAN	P14866	HNRPL_HUMAN	Heterogeneous nuclear ribonucleoprotein L (hnRNP L)	HNRNPL	524860	535557	551079	610765	526999	793206	525587	586721	639599	864687	599378	553294	517396	524458	515178	537165	643657	583969	672453	519011	10764.4	111139	46586	137226	3956.75	0.0200393	0.172669	0.0797748	0.204068	0.00762363	0.189106	0.522242	0.828925	0.120879	No	No	No	No	No	No	No	No	No
sp|P20340-2|RAB6A_HUMAN	P20340-2	RAB6A_HUMAN	Ras-related protein Rab-6A (Rab-6)	RAB6A	2.32985e+06	2.53041e+06	2.53246e+06	2.33123e+06	2.81558e+06	2.28727e+06	2.86309e+06	2.60871e+06	2.475e+06	3.08692e+06	2.90361e+06	2.55353e+06	2.84066e+06	2.25172e+06	2.28139e+06	2.46424e+06	2.47803e+06	2.64893e+06	2.84802e+06	2.45792e+06	95029.1	239359	160970	221273	270906	0.0385632	0.0965924	0.060768	0.0776936	0.110217	0.189885	0.449236	0.183718	0.439642	No	Yes	No	Yes	No	Yes	No	No	No
sp|Q13303|KCAB2_HUMAN	Q13303	KCAB2_HUMAN	Voltage-gated potassium channel subunit beta-2 (EC 1.1.1.-) (K(+) channel subunit beta-2) (Kv-beta-2) (hKvbeta2)	KCNAB2	1.14387e+06	1.17671e+06	1.29786e+06	1.17157e+06	1.15206e+06	1.59006e+06	1.02901e+06	1.11822e+06	1.1449e+06	1.06058e+06	1.19322e+06	1.69039e+06	1.01284e+06	1.04972e+06	968958	1.20614e+06	1.30456e+06	1.09738e+06	1.31473e+06	1.01051e+06	66221.8	202034	49553.5	271091	33013.4	0.0549038	0.154867	0.0451563	0.206196	0.0326701	0.190283	0.231749	0.968122	0.108052	No	No	No	No	Yes	Yes	No	No	No
sp|Q9UEW8|STK39_HUMAN	Q9UEW8	STK39_HUMAN	STE20/SPS1-related proline-alanine-rich protein kinase (Ste-20-related kinase) (EC 2.7.11.1) (DCHT) (Serine/threonine-protein kinase 39)	STK39	154020	103981	168120	59207.6	190472	184678	98509.4	208096	190510	142812	229104	230312	170840	124283	155680	142040	144786	165705	200743	150268	27520.9	60559.1	48053.8	40966	19388.1	0.193754	0.418267	0.289996	0.204072	0.129023	0.190378	0.721422	0.339981	0.69518	No	No	No	No	No	No	No	No	No
sp|Q9BYB0|SHAN3_HUMAN	Q9BYB0	SHAN3_HUMAN	SH3 and multiple ankyrin repeat domains protein 3 (Shank3) (Proline-rich synapse-associated protein 2) (ProSAP2)	SHANK3	508288	558222	527150	511239	614120	432296	740129	518921	472745	453867	565530	305370	550296	656751	522679	531220	519218	577265	441589	576575	20587.6	74443.6	116695	106564	57803.2	0.0387554	0.143376	0.202152	0.241319	0.100253	0.190451	0.585045	0.445916	0.994381	No	No	No	No	No	No	No	No	No
sp|P09429|HMGB1_HUMAN	P09429	HMGB1_HUMAN	High mobility group protein B1 (High mobility group protein 1) (HMG-1)	HMGB1	608865	709653	683866	704747	650901	1.09858e+06	629678	629727	792479	639376	696116	844254	728601	480306	220965	667461	818075	683961	726582	476624	42750.3	199559	76733.7	86370.7	207258	0.0640492	0.243937	0.11219	0.118873	0.434846	0.190524	0.425142	0.583846	0.255267	No	No	No	No	No	No	Yes	No	No
sp|P08670|VIME_HUMAN	P08670	VIME_HUMAN	Vimentin	VIM	1.88902e+07	1.83454e+07	1.71553e+07	2.21983e+07	1.56807e+07	1.41599e+07	3.79647e+07	1.58824e+07	1.68684e+07	1.34225e+07	2.98885e+07	2.3655e+07	1.49305e+07	9.40107e+06	1.73932e+07	1.81303e+07	1.73463e+07	2.35718e+07	2.2322e+07	1.39083e+07	724415	3.48662e+06	1.01853e+07	6.78797e+06	3.34189e+06	0.039956	0.201001	0.432095	0.304093	0.240281	0.190902	0.459377	0.408653	0.271364	No	No	No	No	No	No	No	No	No
sp|Q96GK7|FAH2A_HUMAN	Q96GK7	FAH2A_HUMAN	Fumarylacetoacetate hydrolase domain-containing protein 2A (EC 3.-.-.-)	FAHD2A	625951	595394	580030	643175	567541	664141	556977	573234	408462	589012	609118	485539	467361	543559	342561	600458	624952	512891	561223	451160	19086.3	41488.4	74139.8	54142.5	82852.8	0.0317862	0.0663865	0.144553	0.0964725	0.183644	0.190907	0.135557	0.256911	0.476232	No	No	Yes	No	No	Yes	No	No	No
sp|P50395|GDIB_HUMAN	P50395	GDIB_HUMAN	Rab GDP dissociation inhibitor beta (Rab GDI beta) (Guanosine diphosphate dissociation inhibitor 2) (GDI-2)	GDI2	2.67853e+06	2.71255e+06	2.62411e+06	3.12643e+06	2.78983e+06	2.65982e+06	2.41656e+06	3.30174e+06	3.06579e+06	3.08379e+06	2.25855e+06	3.09707e+06	2.49486e+06	2.20838e+06	2.37121e+06	2.67173e+06	2.85869e+06	2.92803e+06	2.81313e+06	2.35815e+06	36425.3	196615	374270	392187	117318	0.0136336	0.0687779	0.127823	0.139413	0.0497502	0.191088	0.827974	0.890346	0.109101	No	No	No	No	Yes	Yes	No	No	No
sp|P09493-4|TPM1_HUMAN	P09493-4	TPM1_HUMAN	Tropomyosin alpha-1 chain (Alpha-tropomyosin) (Tropomyosin-1)	TPM1	120462	158140	183937	186427	158023	96206.2	138980	202336	154684	155288	256947	129319	304077	215223	243528	154180	146885	165333	180518	254276	26064.6	37665	26938.6	55073.5	37062.2	0.169053	0.256424	0.162935	0.305086	0.145756	0.191202	0.603248	0.515308	0.0516238	No	No	No	No	Yes	Yes	No	No	No
sp|O14495|PLPP3_HUMAN	O14495	PLPP3_HUMAN	Phospholipid phosphatase 3 (EC 3.1.3.-) (EC 3.1.3.4) (Lipid phosphate phosphohydrolase 3) (PAP2-beta) (Phosphatidate phosphohydrolase type 2b) (Phosphatidic acid phosphatase 2b) (PAP-2b) (PAP2b) (Vascular endothelial growth factor and type I collagen-inducible protein) (VCIP)	PLPP3	1.02769e+06	940304	1.02747e+06	715079	819333	877111	1.01013e+06	1.39091e+06	878134	874430	960161	838675	1.09739e+06	1.0922e+06	872248	998486	803841	1.09306e+06	891089	1.02061e+06	41141.1	67050	217397	50976.4	104931	0.0412034	0.0834121	0.198889	0.0572069	0.102812	0.19146	0.146607	0.216804	0.693103	No	No	No	No	No	No	No	No	No
sp|Q14353|GAMT_HUMAN	Q14353	GAMT_HUMAN	Guanidinoacetate N-methyltransferase (EC 2.1.1.2)	GAMT	62994.3	45488.4	57267.6	57494	72149.7	34115.5	40151.8	48334.1	68935.7	41108.5	41879	72768.4	34848.6	38213.6	33171.7	55250.1	54586.4	52473.9	51918.6	35411.3	7287.76	15663	12110.1	14746.4	2096.46	0.131905	0.286939	0.230783	0.284029	0.059203	0.192106	0.887359	0.869302	0.121088	No	No	No	No	No	No	No	No	No
sp|P04216|THY1_HUMAN	P04216	THY1_HUMAN	Thy-1 membrane glycoprotein (CDw90) (Thy-1 antigen) (CD antigen CD90)	THY1	6.5392e+07	5.39952e+07	5.30417e+07	4.75922e+07	6.22999e+07	4.3264e+07	5.58544e+07	4.81099e+07	6.65403e+07	5.3697e+07	3.97672e+07	3.00144e+07	4.82726e+07	5.7944e+07	5.20995e+07	5.74763e+07	5.1052e+07	5.68348e+07	4.11595e+07	5.2772e+07	5.61075e+06	8.14738e+06	7.55605e+06	9.71839e+06	3.9769e+06	0.0976185	0.15959	0.132948	0.236115	0.0753599	0.192871	0.502569	0.33186	0.537889	No	No	No	No	No	No	No	No	No
sp|Q8WXD9|CSKI1_HUMAN	Q8WXD9	CSKI1_HUMAN	Caskin-1 (CASK-interacting protein 1)	CASKIN1	401637	459292	429854	456552	534960	583533	485323	417905	422641	419110	451046	286203	451023	519162	447095	430261	525015	441956	385453	472427	23539.2	52314.5	30725.9	71380.9	33085.5	0.0547091	0.0996438	0.0695224	0.185187	0.0700331	0.193007	0.124939	0.0895907	0.393949	No	No	Yes	Yes	No	Yes	No	No	No
sp|Q9H2U1|DHX36_HUMAN	Q9H2U1	DHX36_HUMAN	ATP-dependent DNA/RNA helicase DHX36 (EC 3.6.4.12) (EC 3.6.4.13) (DEAD/H box polypeptide 36) (DEAH-box protein 36) (G4-resolvase-1) (G4R1) (MLE-like protein 1) (RNA helicase associated with AU-rich element protein)	DHX36	22496.6	16584.2	22115.3	9949.9	22497.9	20634	18115	16442.3	22150.6	15328.8	23688.3	19264.8	11894.6	13064.5	18511	20398.7	17693.9	18902.6	19427.3	14490.1	2701.74	5528.48	2396.02	3414.69	2883.07	0.132446	0.31245	0.126756	0.175767	0.198969	0.193228	0.790725	0.725147	0.171314	No	Yes	No	No	Yes	Yes	No	Yes	No
sp|P10644|KAP0_HUMAN	P10644	KAP0_HUMAN	cAMP-dependent protein kinase type I-alpha regulatory subunit (Tissue-specific extinguisher 1) (TSE1)	PRKAR1A	513669	528830	523563	523682	569048	547314	434340	506116	491301	483264	441491	646750	450726	371768	434734	522021	546681	477252	523835	419076	6284.82	18526.1	30940.6	88571.5	34083.2	0.0120394	0.0338883	0.0648306	0.169083	0.0813295	0.193525	0.0528415	0.739093	0.148416	No	No	Yes	No	Yes	Yes	No	No	No
sp|Q92499|DDX1_HUMAN	Q92499	DDX1_HUMAN	ATP-dependent RNA helicase DDX1 (EC 3.6.4.13) (DEAD box protein 1) (DEAD box protein retinoblastoma) (DBP-RB)	DDX1	916140	882831	853247	953899	973634	1.10066e+06	915215	951586	928831	900925	995216	908707	914591	838326	876978	884073	1.0094e+06	931877	934949	876631	25690.9	65031.7	15003.8	42733.2	31136.2	0.0290598	0.0644263	0.0161007	0.0457065	0.035518	0.193813	0.175804	0.247471	0.086632	No	No	No	No	Yes	Yes	No	Yes	No
sp|Q3MHD2|LSM12_HUMAN	Q3MHD2	LSM12_HUMAN	Protein LSM12 homolog	LSM12	54471.8	55651	59037.4	37305.7	81796.6	71639.7	58716.5	52703.6	49772.6	51708.6	61999.2	46217.1	41077.3	41810.6	50894.4	56386.7	63580.7	53730.9	53308.3	44594.1	1935.14	19036.3	3722.88	6541.55	4465.06	0.034319	0.299404	0.0692875	0.122712	0.100127	0.194691	0.512382	0.510404	0.0903447	No	No	No	No	Yes	Yes	No	No	No
sp|Q9Y3E1|HDGR3_HUMAN	Q9Y3E1	HDGR3_HUMAN	Hepatoma-derived growth factor-related protein 3 (HRP-3) (Hepatoma-derived growth factor 2) (HDGF-2)	HDGFL3	115833	115549	107566	104963	86948	131931	100050	92239.9	108083	122663	134110	100067	114377	94034.2	90006.3	112983	107947	100124	118947	99472.5	3831.74	18485.2	6468.21	14144.4	10666.6	0.0339144	0.171242	0.0646018	0.118914	0.107231	0.195012	0.602302	0.540527	0.944647	No	No	No	No	No	No	No	No	No
sp|Q53FP2|TM35A_HUMAN	Q53FP2	TM35A_HUMAN	Transmembrane protein 35A	TMEM35A	108920	110603	119638	101518	127560	130073	133142	154261	124988	109980	129062	102425	120153	127936	155454	113053	119717	137464	113823	134514	4706.43	12909.3	12335.2	11208.7	15143.7	0.0416302	0.107832	0.0897337	0.0984756	0.11258	0.195342	0.232542	0.65136	0.841324	No	No	No	No	No	No	No	No	No
sp|Q15120|PDK3_HUMAN	Q15120	PDK3_HUMAN	[Pyruvate dehydrogenase (acetyl-transferring)] kinase isozyme 3, mitochondrial (EC 2.7.11.2) (Pyruvate dehydrogenase kinase isoform 3)	PDK3	700698	747461	705677	914473	900825	967332	521333	876032	850399	1.04822e+06	889840	728965	646632	705865	822388	717945	927543	749255	889008	724962	20969.2	28681.3	161505	130337	73011.6	0.0292073	0.0309218	0.215554	0.146609	0.100711	0.195398	0.199075	0.703931	0.85575	No	No	No	No	No	No	No	Yes	No
sp|P08754|GNAI3_HUMAN	P08754	GNAI3_HUMAN	Guanine nucleotide-binding protein G(i) subunit alpha (G(i) alpha-3)	GNAI3	415432	395203	445811	411486	396553	399395	356584	389982	374807	380408	438611	403721	374796	379117	388003	418815	402478	373791	407580	380639	20798.8	6474.31	13653.8	23917.7	5497.88	0.0496611	0.0160861	0.0365279	0.0586822	0.0144438	0.195494	0.0549561	0.78538	0.546533	No	No	Yes	No	No	Yes	No	No	No
sp|P46821|MAP1B_HUMAN	P46821	MAP1B_HUMAN	Microtubule-associated protein 1B (MAP-1B) [Cleaved into: MAP1B heavy chain; MAP1 light chain LC1]	MAP1B	1.14984e+07	1.07805e+07	1.10644e+07	1.17176e+07	1.40819e+07	1.18441e+07	9.04136e+06	1.29294e+07	1.21342e+07	1.3051e+07	8.69152e+06	1.31306e+07	9.22058e+06	9.10479e+06	9.67089e+06	1.11144e+07	1.25479e+07	1.13683e+07	1.16244e+07	9.33209e+06	295177	1.08596e+06	1.67714e+06	2.07409e+06	244188	0.026558	0.0865452	0.147527	0.178426	0.0261665	0.195552	0.450749	0.606694	0.164527	No	No	No	No	No	No	No	No	No
sp|Q92777|SYN2_HUMAN	Q92777	SYN2_HUMAN	Synapsin-2 (Synapsin II)	SYN2	1.65519e+07	1.74342e+07	1.70032e+07	1.44201e+07	2.15695e+07	7.25955e+06	2.87855e+07	1.8284e+07	1.39883e+07	1.37708e+07	1.60848e+07	6.32407e+06	1.89472e+07	2.40981e+07	1.31774e+07	1.69964e+07	1.44164e+07	2.03526e+07	1.20599e+07	1.87409e+07	360245	5.84201e+06	6.2155e+06	4.1644e+06	4.46071e+06	0.0211954	0.405234	0.305391	0.34531	0.23802	0.196471	0.380747	0.666436	0.780593	No	Yes	No	No	No	Yes	No	No	No
sp|Q9P016|THYN1_HUMAN	Q9P016	THYN1_HUMAN	Thymocyte nuclear protein 1 (Thymocyte protein Thy28)	THYN1	29146.3	24183.9	26234.9	23363.6	29701	33373.3	25177.3	30618.4	25152	27919.8	28624.6	26206.2	28301.9	22551	21785.2	26521.7	28812.7	26982.5	27583.6	24212.7	2036.04	4134.44	2570.96	1015.54	2908.37	0.076769	0.143494	0.0952823	0.0368169	0.120117	0.19666	0.623152	0.703972	0.37001	No	No	No	No	No	No	No	No	No
sp|Q9NR46-2|SHLB2_HUMAN	Q9NR46-2	SHLB2_HUMAN	Endophilin-B2 (SH3 domain-containing GRB2-like protein B2)	SH3GLB2	2.42425e+06	2.07547e+06	2.40402e+06	2.50293e+06	2.58832e+06	2.09662e+06	3.00355e+06	2.47284e+06	2.41193e+06	2.62274e+06	2.00989e+06	1.49597e+06	2.51587e+06	2.8081e+06	2.41134e+06	2.30124e+06	2.39596e+06	2.62944e+06	2.04286e+06	2.57843e+06	159860	214518	265702	460592	167911	0.0694668	0.0895332	0.101049	0.225464	0.0651214	0.197243	0.388332	0.381357	0.829729	No	No	No	No	No	No	No	No	No
sp|Q4U2R6|RM51_HUMAN	Q4U2R6	RM51_HUMAN	39S ribosomal protein L51, mitochondrial (L51mt) (MRP-L51) (Mitochondrial large ribosomal subunit protein mL51) (bMRP-64) (bMRP64)	MRPL51	11009.5	13156.1	21634.7	7912.99	10176.7	17019.3	8497.97	10239.6	8464.3	16321.2	10847.6	20721.6	12009.4	11525.6	11069.7	15266.8	11703	9067.28	15963.5	11534.9	4587.3	3871.14	829.044	4038.97	383.67	0.300476	0.330782	0.0914325	0.253013	0.0332616	0.197542	0.399739	0.342107	0.0187759	Yes	No	No	No	Yes	Yes	No	Yes	No
sp|Q8N490-2|PNKD_HUMAN	Q8N490-2	PNKD_HUMAN	Probable hydrolase PNKD (EC 3.-.-.-) (Myofibrillogenesis regulator 1) (MR-1) (Paroxysmal nonkinesiogenic dyskinesia protein) (Trans-activated by hepatitis C virus core protein 2)	PNKD	7005.39	10591.8	17959.8	21969.3	5753.96	8822.19	13314.8	16036	11073.9	13305.3	16960.2	16749.1	16783.7	17890.7	18162.4	11852.3	12181.8	13474.9	15671.5	17612.2	4560.1	7033.23	2028.92	1675.41	596.276	0.384742	0.577355	0.15057	0.106908	0.0338558	0.197624	0.815029	0.532343	0.0504948	No	No	No	No	Yes	Yes	No	No	No
sp|O75935|DCTN3_HUMAN	O75935	DCTN3_HUMAN	Dynactin subunit 3 (Dynactin complex subunit 22 kDa subunit) (p22)	DCTN3	434151	720601	598992	728029	533571	442519	489630	543422	596401	794995	523371	698217	493120	589915	543634	584582	568040	543151	672195	542223	117386	119080	43589.8	112406	39528.9	0.200803	0.209633	0.0802535	0.167223	0.0729015	0.197794	0.795098	0.419239	0.983277	No	No	No	No	No	No	No	No	No
sp|P56962|STX17_HUMAN	P56962	STX17_HUMAN	Syntaxin-17	STX17	3703.36	20112.7	29692.3	21937.6	44612.1	31571.7	49352.9	15376	39955.1	82154	45062.1	24855.8	27146.2	5440.91	32853	17836.1	32707.1	34894.7	50690.6	21813.4	10731.4	9291.55	14325.1	23728.1	11809.2	0.601665	0.284083	0.410525	0.468096	0.541373	0.198208	0.865033	0.374742	0.375416	No	No	No	No	No	No	No	No	No
sp|P41567|EIF1_HUMAN	P41567	EIF1_HUMAN	Eukaryotic translation initiation factor 1 (eIF1) (A121) (Protein translation factor SUI1 homolog) (Sui1iso1)	EIF1	68259.6	55269	55666.9	47824.4	70908.7	41694.7	61123.7	78687.6	50281.6	43303.9	42253	55283.4	56918.9	48967.7	58694.4	59731.9	53475.9	63364.3	46946.8	54860.4	6032.22	12578.3	11704.4	5910.47	4229.28	0.100988	0.235214	0.184716	0.125897	0.0770917	0.198431	0.461371	0.542778	0.388589	No	No	No	No	No	No	No	No	No
sp|P49354|FNTA_HUMAN	P49354	FNTA_HUMAN	Protein farnesyltransferase/geranylgeranyltransferase type-1 subunit alpha (EC 2.5.1.58) (EC 2.5.1.59) (CAAX farnesyltransferase subunit alpha) (FTase-alpha) (Ras proteins prenyltransferase subunit alpha) (Type I protein geranyl-geranyltransferase subunit alpha) (GGTase-I-alpha)	FNTA	81574.9	99134.6	75171.8	74931.6	105328	85341.5	86206.9	138918	95436.8	112758	85878.5	118369	89267.1	63881.2	97817.9	85293.8	88533.7	106854	105668	83655.4	10130	12612.9	22983.9	14179.7	14411.6	0.118767	0.142465	0.215096	0.134191	0.172274	0.198455	0.378981	0.270736	0.293117	No	Yes	No	No	No	Yes	No	No	No
sp|Q9Y281|COF2_HUMAN	Q9Y281	COF2_HUMAN	Cofilin-2 (Cofilin, muscle isoform)	CFL2	609182	569863	672348	642708	495008	658021	306525	751727	770410	630253	430991	990660	413898	405853	470018	617131	598579	609554	683968	429923	42215.2	73502.1	214410	231619	28541	0.0684055	0.122794	0.351748	0.338641	0.0663863	0.198521	0.948692	0.645304	0.305357	No	No	No	No	No	No	No	No	No
sp|Q93034|CUL5_HUMAN	Q93034	CUL5_HUMAN	Cullin-5 (CUL-5) (Vasopressin-activated calcium-mobilizing receptor 1) (VACM-1)	CUL5	505884	469506	412739	406666	345729	462068	346993	380177	536792	384186	384146	409810	346054	374259	388276	462709	404821	421321	392714	369530	38328.7	47513.3	82767	12088.7	17558.2	0.0828354	0.117369	0.196447	0.0307825	0.047515	0.198861	0.818874	0.744514	0.435504	No	No	No	No	No	No	No	No	No
sp|Q9UKA9|PTBP2_HUMAN	Q9UKA9	PTBP2_HUMAN	Polypyrimidine tract-binding protein 2 (Neural polypyrimidine tract-binding protein) (Neurally-enriched homolog of PTB) (PTB-like protein)	PTBP2	72213.1	66502.2	66666.5	71495.9	88514.3	73616.1	73271.6	89909.4	91843.7	88098.1	84005	88072.2	76771.3	64029	87485.6	68460.6	77875.4	85008.2	86725.1	76095.3	2654.25	7572.44	8336.54	1923.42	9588.03	0.0387705	0.0972379	0.0980674	0.0221784	0.126	0.199048	0.421058	0.18444	0.377315	No	No	No	No	No	No	No	No	No
sp|P49411|EFTU_HUMAN	P49411	EFTU_HUMAN	Elongation factor Tu, mitochondrial (EF-Tu) (P43)	TUFM	4.91007e+06	4.74549e+06	4.8429e+06	5.1576e+06	4.88122e+06	6.01325e+06	4.97889e+06	4.66247e+06	3.70907e+06	5.1143e+06	5.7212e+06	3.98497e+06	4.00779e+06	4.48166e+06	3.8141e+06	4.83282e+06	5.35069e+06	4.45014e+06	4.94016e+06	4.10118e+06	67569.9	481895	539703	719427	280420	0.0139815	0.0900623	0.121278	0.145628	0.0683755	0.199197	0.153182	0.539274	0.462649	No	No	Yes	No	No	Yes	No	Yes	No
sp|P53816|HRSL3_HUMAN	P53816	HRSL3_HUMAN	Phospholipase A and acyltransferase 3 (EC 2.3.1.-) (EC 3.1.1.32) (EC 3.1.1.4) (Adipose-specific phospholipase A2) (AdPLA) (Group XVI phospholipase A1/A2) (H-rev 107 protein homolog) (H-REV107) (HREV107-1) (HRAS-like suppressor 1) (HRAS-like suppressor 3) (HRSL3) (HREV107-3) (Renal carcinoma antigen NY-REN-65)	PLAAT3	33516.7	13546.9	26466.6	35942.7	13438.1	40269	3107.35	64057.4	12844.3	31111.7	17167.9	88086.7	21151.5	1059	10778	24510.1	29883.2	26669.7	45455.4	10996.2	8269.19	11761.8	26734.3	30677.6	8204.18	0.337379	0.393593	1.00242	0.674895	0.746095	0.199668	0.883885	0.539386	0.472353	No	No	No	No	No	No	No	No	No
sp|O14744|ANM5_HUMAN	O14744	ANM5_HUMAN	Protein arginine N-methyltransferase 5 (PRMT5) (EC 2.1.1.320) (72 kDa ICln-binding protein) (Histone-arginine N-methyltransferase PRMT5) (Jak-binding protein 1) (Shk1 kinase-binding protein 1 homolog) (SKB1 homolog) (SKB1Hs) [Cleaved into: Protein arginine N-methyltransferase 5, N-terminally processed]	PRMT5	161218	196705	187618	152492	185652	193262	189884	183978	101450	209681	208205	172827	186346	174303	170420	181847	177135	158437	196904	177023	15051.1	17700.5	40368	17035.8	6780.27	0.0827681	0.0999265	0.254789	0.0865184	0.0383017	0.199941	0.580891	0.318649	0.555749	No	No	No	No	No	No	No	No	No
sp|Q9UBP4|DKK3_HUMAN	Q9UBP4	DKK3_HUMAN	Dickkopf-related protein 3 (Dickkopf-3) (Dkk-3) (hDkk-3)	DKK3	192185	207989	221352	109397	326964	161152	280161	305070	191121	162144	212878	159358	209746	198424	207700	207175	199171	258784	178127	205290	11921.2	92800.7	48913.4	24599.3	4926.54	0.0575417	0.465935	0.189013	0.1381	0.023998	0.200477	0.466639	0.772047	0.198668	No	No	No	No	No	No	No	No	No
sp|P05161|ISG15_HUMAN	P05161	ISG15_HUMAN	Ubiquitin-like protein ISG15 (Interferon-induced 15 kDa protein) (Interferon-induced 17 kDa protein) (IP17) (Ubiquitin cross-reactive protein) (hUCRP)	ISG15	47707	97801.6	123979	55613	14957.2	17510.9	116856	24667.7	296021	48987.2	42772.6	19591.4	118907	34170.1	251440	89829	29360.4	145848	37117.1	134839	31644	18592.7	112660	12649.6	89412.6	0.352269	0.633257	0.772449	0.340802	0.663106	0.200663	0.222564	0.651219	0.919011	No	No	No	No	No	No	No	No	No
sp|P50150|GBG4_HUMAN	P50150	GBG4_HUMAN	Guanine nucleotide-binding protein G(I)/G(S)/G(O) subunit gamma-4	GNG4	549726	452677	509167	287009	584042	427748	553933	476940	320885	493034	486889	224006	872593	530117	490107	503857	432933	450586	401310	630939	39797.9	121319	96949.5	125398	171654	0.0789866	0.280225	0.215163	0.312471	0.272061	0.201317	0.880076	0.810349	0.265389	No	No	No	No	No	No	No	No	No
sp|P50895|BCAM_HUMAN	P50895	BCAM_HUMAN	Basal cell adhesion molecule (Auberger B antigen) (B-CAM cell surface glycoprotein) (F8/G253 antigen) (Lutheran antigen) (Lutheran blood group glycoprotein) (CD antigen CD239)	BCAM	79488.7	71935.5	78855.6	57258.6	49061.8	66055.5	93595.7	68513	23148.4	66469.5	85747	19222.8	89209.9	124301	72413.5	76759.9	57458.6	61752.4	57146.4	95308	3421.18	6939.06	29154.6	27947.1	21617.3	0.0445699	0.120766	0.472121	0.489043	0.226815	0.201358	0.849322	0.988501	0.261133	No	No	No	No	No	No	No	No	No
sp|Q8NFV4|ABHDB_HUMAN	Q8NFV4	ABHDB_HUMAN	Protein ABHD11 (EC 3.-.-.-) (Alpha/beta hydrolase domain-containing protein 11) (Abhydrolase domain-containing protein 11) (Williams-Beuren syndrome chromosomal region 21 protein)	ABHD11	229332	164181	131462	302433	399862	258406	290268	380721	267404	329807	307024	110343	83225.5	131738	185561	174992	320233	312798	249058	133508	40679.8	59104.9	48927.7	98526.5	41796.9	0.232467	0.184568	0.156419	0.395597	0.313067	0.201505	0.897612	0.430446	0.0169563	Yes	No	No	No	Yes	Yes	No	No	No
sp|Q9Y6I3|EPN1_HUMAN	Q9Y6I3	EPN1_HUMAN	Epsin-1 (EH domain-binding mitotic phosphoprotein) (EPS-15-interacting protein 1)	EPN1	918982	981126	1.05416e+06	827365	1.13726e+06	885870	1.21874e+06	1.06719e+06	925163	883082	1.06553e+06	548615	1.05631e+06	1.25858e+06	975364	984756	950165	1.07037e+06	832410	1.09675e+06	55246.6	134435	119874	214051	119106	0.0561018	0.141486	0.111994	0.257146	0.108599	0.201679	0.398721	0.545998	0.836055	No	No	No	No	No	No	No	No	No
sp|Q8IZD9|DOCK3_HUMAN	Q8IZD9	DOCK3_HUMAN	Dedicator of cytokinesis protein 3 (Modifier of cell adhesion) (Presenilin-binding protein) (PBP)	DOCK3	102463	97976.1	111090	75648.4	119092	132043	120405	103410	113128	123245	120209	111092	121984	132659	122811	103843	108928	112314	118182	125818	5442.14	24118.8	6962.34	5164.24	4849.28	0.0524074	0.22142	0.0619899	0.0436973	0.038542	0.202103	0.857998	0.623779	0.0875649	No	Yes	No	No	Yes	Yes	No	No	No
sp|Q96DA2|RB39B_HUMAN	Q96DA2	RB39B_HUMAN	Ras-related protein Rab-39B	RAB39B	16304.6	82373.7	97433.7	73698.5	93803.4	10927.1	110148	96276	90286.3	88862.5	13051.1	81584.2	90810.3	99450.3	105180	65370.7	59476.3	98903.4	61165.9	98480.1	35235.5	35297	8318.64	34151.8	5906.29	0.539011	0.593463	0.0841088	0.558347	0.0599745	0.202529	0.198973	0.96353	0.956024	No	No	No	No	No	No	No	No	No
sp|Q9UNH7|SNX6_HUMAN	Q9UNH7	SNX6_HUMAN	Sorting nexin-6 (TRAF4-associated factor 2) [Cleaved into: Sorting nexin-6, N-terminally processed]	SNX6	291272	321910	329586	310544	304806	298668	318458	332881	319531	314781	301605	379371	294833	239076	312616	314256	304673	323623	331919	282175	16551.4	4849.02	6560.91	33982.2	31328.2	0.0526684	0.0159155	0.0202733	0.102381	0.111024	0.202655	0.030356	0.324464	0.141011	Yes	Yes	Yes	No	No	Yes	No	No	No
sp|Q1L5Z9|LONF2_HUMAN	Q1L5Z9	LONF2_HUMAN	LON peptidase N-terminal domain and RING finger protein 2 (Neuroblastoma apoptosis-related protease) (RING finger protein 192)	LONRF2	18452.6	16816.1	21812.1	15574.5	31792.7	4861.7	21830.9	14397.2	13233.5	1002.1	2439.63	10663.5	16356.8	4582.04	15020.2	19026.9	17409.7	16487.2	4701.73	11986.3	2079.63	11070.9	3808.31	4256.24	5264	0.109299	0.635903	0.230986	0.905249	0.439166	0.202702	0.916646	0.204295	0.382709	No	No	No	No	No	No	No	No	No
sp|P62857|RS28_HUMAN	P62857	RS28_HUMAN	40S ribosomal protein S28 (Small ribosomal subunit protein eS28)	RPS28	663642	802173	735750	818604	874607	978063	813030	748831	779203	857856	855615	694788	706555	573335	768299	733855	890424	780355	802753	682730	56571.1	66052.7	26221.5	76348.1	81357.1	0.0770875	0.0741812	0.033602	0.0951079	0.119164	0.202818	0.0936556	0.286723	0.181574	No	Yes	Yes	No	No	Yes	No	No	No
sp|P34897|GLYM_HUMAN	P34897	GLYM_HUMAN	Serine hydroxymethyltransferase, mitochondrial (SHMT) (EC 2.1.2.1) (Glycine hydroxymethyltransferase) (Serine methylase)	SHMT2	168651	173075	191904	216128	242586	221140	196835	213705	177253	193591	208571	139723	148403	132554	159228	177877	226618	195931	180629	146728	10081.6	11475.1	14895.3	29563.9	10953.6	0.0566775	0.0506362	0.0760234	0.163672	0.0746524	0.20299	0.0822103	0.109583	0.019716	Yes	No	Yes	Yes	Yes	Yes	No	Yes	No
sp|Q86VU5|CMTD1_HUMAN	Q86VU5	CMTD1_HUMAN	Catechol O-methyltransferase domain-containing protein 1 (EC 2.1.1.-)	COMTD1	47246.8	49972.7	41326.9	11167.3	60011.2	59011.5	81127.3	46067	95423.9	48606.6	76149.6	16879.3	78153.2	65583.5	78352	46182.1	43396.6	74206	47211.8	74029.6	3608.99	22793.3	20735.7	24217.1	5972.84	0.0781469	0.525231	0.279434	0.512945	0.0806817	0.203018	0.230257	0.878984	0.991327	No	No	No	No	No	No	No	No	No
sp|P84103|SRSF3_HUMAN	P84103	SRSF3_HUMAN	Serine/arginine-rich splicing factor 3 (Pre-mRNA-splicing factor SRP20) (Splicing factor, arginine/serine-rich 3)	SRSF3	596048	633214	583109	671392	566976	753043	588306	537874	748830	687078	829806	599087	685766	540084	463715	604124	663804	625003	705323	563189	21237.4	76151.1	89946.4	95070.1	92112.4	0.0351541	0.114719	0.143914	0.134789	0.163555	0.203507	0.665726	0.65496	0.534385	No	Yes	No	No	No	Yes	No	No	No
sp|Q99807|COQ7_HUMAN	Q99807	COQ7_HUMAN	5-demethoxyubiquinone hydroxylase, mitochondrial (DMQ hydroxylase) (EC 1.14.99.60) (Timing protein clk-1 homolog) (Ubiquinone biosynthesis monooxygenase COQ7)	COQ7	73084.2	73000.8	50719.2	105229	57407.6	39776.4	45863.3	51879.7	63862.3	62169.5	69123.6	51499.9	58112.8	95482.8	84914.2	65601.4	67470.9	53868.4	60931	79503.3	10523.4	27652.1	7481.44	7247.94	15728.7	0.160414	0.409837	0.138884	0.118953	0.197837	0.203958	0.538672	0.762493	0.10585	No	No	No	No	Yes	Yes	No	Yes	No
sp|Q13683|ITA7_HUMAN	Q13683	ITA7_HUMAN	Integrin alpha-7 [Cleaved into: Integrin alpha-7 heavy chain; Integrin alpha-7 light chain; Integrin alpha-7 70 kDa form]	ITGA7	26251.8	36894.7	22379.8	24379.9	28041.3	26711.2	27186.2	48834.1	44993.1	46811	43717.7	25133.1	34410.6	24862.2	20244.3	28508.8	26377.5	40337.8	38553.9	26505.7	6136.85	1513.26	9430.86	9573.61	5898.95	0.215261	0.0573694	0.233797	0.248317	0.222554	0.204294	0.107596	0.15027	0.153481	No	No	Yes	No	Yes	Yes	No	No	No
sp|Q9UBI6|GBG12_HUMAN	Q9UBI6	GBG12_HUMAN	Guanine nucleotide-binding protein G(I)/G(S)/G(O) subunit gamma-12	GNG12	464775	432320	550253	424113	569229	297576	507059	716185	545223	443786	536258	385993	688441	551569	473594	482450	430306	589489	455346	571201	49741.5	110989	90932.2	61887.5	88802.9	0.103102	0.257929	0.154256	0.135913	0.155467	0.204659	0.191736	0.794316	0.848693	No	No	Yes	No	No	Yes	No	No	No
sp|Q9BTX7|TTPAL_HUMAN	Q9BTX7	TTPAL_HUMAN	Alpha-tocopherol transfer protein-like	TTPAL	36117.3	6351.03	6870.98	34059.3	8510.99	29747.1	38817.9	7481.22	25736	47347.3	29554	23727.6	35447.9	4113.47	3286.66	16446.4	24105.8	24011.7	33543	14282.7	13911	11166.8	12851.1	10046.8	14969.9	0.845838	0.463242	0.535202	0.299519	1.04811	0.205358	0.994139	0.424477	0.523972	No	No	No	No	No	No	No	No	No
sp|O60262|GBG7_HUMAN	O60262	GBG7_HUMAN	Guanine nucleotide-binding protein G(I)/G(S)/G(O) subunit gamma-7	GNG7	1.15547e+06	1.15981e+06	1.21394e+06	1.16593e+06	898809	1.02635e+06	1.07133e+06	1.23261e+06	1.06319e+06	1.13062e+06	1.19449e+06	1.45466e+06	1.14834e+06	1.13303e+06	1.00489e+06	1.17641e+06	1.03036e+06	1.12238e+06	1.25992e+06	1.09542e+06	26600.1	109087	78015.8	140147	64314.9	0.0226113	0.105873	0.0695096	0.111235	0.0587126	0.205873	0.386857	0.14156	0.725295	No	No	No	Yes	No	Yes	No	No	No
sp|P02452|CO1A1_HUMAN	P02452	CO1A1_HUMAN	Collagen alpha-1(I) chain (Alpha-1 type I collagen)	COL1A1	1.42775e+06	1.5714e+06	1.99874e+06	3.10675e+06	150064	94145.8	8.48609e+06	294621	552633	246141	670948	235317	2.30134e+06	217830	5.2058e+06	1.66596e+06	1.11699e+06	3.11112e+06	384135	2.57499e+06	242508	1.40716e+06	3.80214e+06	202855	2.0455e+06	0.145566	1.25978	1.22212	0.528083	0.794374	0.206211	0.524971	0.506399	0.86913	No	No	No	No	No	No	No	No	No
sp|Q16181|SEPT7_HUMAN	Q16181	SEPT7_HUMAN	Septin-7 (CDC10 protein homolog)	SEPTIN7	1.4319e+07	1.2861e+07	1.45412e+07	1.33619e+07	1.27169e+07	1.23403e+07	1.59923e+07	1.68931e+07	1.24225e+07	1.28392e+07	1.47712e+07	1.20775e+07	1.37386e+07	1.51163e+07	1.4958e+07	1.39071e+07	1.28064e+07	1.51026e+07	1.32293e+07	1.46043e+07	745210	421817	1.9305e+06	1.13376e+06	615535	0.0535849	0.0329381	0.127825	0.085701	0.0421476	0.206214	0.175646	0.646927	0.745503	No	No	No	No	No	No	No	No	No
sp|O43708|MAAI_HUMAN	O43708	MAAI_HUMAN	Maleylacetoacetate isomerase (MAAI) (EC 5.2.1.2) (GSTZ1-1) (Glutathione S-transferase zeta 1) (EC 2.5.1.18)	GSTZ1	43144.9	43271.7	40115.8	73960.6	48080.3	53652.5	48287.8	44281.2	50637.1	35287.4	47415.1	46310.6	119240	28276.1	120986	42177.4	58564.5	47735.4	43004.4	89500.7	1458.72	11121.8	2624.02	5475.34	43298.2	0.0345852	0.189908	0.0549701	0.12732	0.483775	0.206367	0.251244	0.150539	0.244956	No	No	No	No	No	No	No	Yes	No
sp|Q99816|TS101_HUMAN	Q99816	TS101_HUMAN	Tumor susceptibility gene 101 protein (ESCRT-I complex subunit TSG101)	TSG101	214665	218111	170025	150347	222147	127276	253128	235469	272100	167168	141851	132707	241137	219517	134853	200934	166590	253566	147242	198502	21900.8	40398.2	14958	14575.9	45864.3	0.108995	0.2425	0.0589906	0.0989924	0.231052	0.206448	0.0461478	0.558695	0.181785	Yes	No	Yes	No	No	Yes	No	No	No
sp|Q96DD7|SHSA4_HUMAN	Q96DD7	SHSA4_HUMAN	Protein shisa-4 (Transmembrane protein 58)	SHISA4	370980	407295	455372	484910	511643	334538	623960	486251	415159	439759	379589	366997	405907	535905	445640	411216	443697	508457	395448	462484	34564.4	77954.9	86676.8	31751.3	54391.6	0.0840541	0.175694	0.17047	0.0802921	0.117608	0.20671	0.476015	0.463046	0.559728	No	No	No	No	No	No	No	No	No
sp|Q99720|SGMR1_HUMAN	Q99720	SGMR1_HUMAN	Sigma non-opioid intracellular receptor 1 (Aging-associated gene 8 protein) (SR31747-binding protein) (SR-BP) (Sigma 1-type opioid receptor) (SIG-1R) (Sigma1-receptor) (Sigma1R) (hSigmaR1)	SIGMAR1	27506	11764.7	32084.3	7636.89	18154.2	16763.8	36200.3	15013.3	15231.8	34469.3	16971.6	13078.9	8295.14	13722.6	11936.9	23785	14185	22148.5	21506.6	11318.2	8702.74	4664.85	9936.53	9302.78	2258.52	0.365892	0.328859	0.448632	0.432555	0.199547	0.206745	0.362895	0.376071	0.207245	No	No	No	No	No	No	No	No	No
sp|Q8IUR0|TPPC5_HUMAN	Q8IUR0	TPPC5_HUMAN	Trafficking protein particle complex subunit 5	TRAPPC5	158557	43881.1	61350.7	167025	271678	189494	153397	205450	177590	56073.7	111492	193335	78579.4	45881	50758.4	87929.6	209399	178812	120300	58406.3	50447.9	44983.3	21268.2	56381.9	14402.8	0.57373	0.214821	0.118942	0.468677	0.246598	0.206978	0.433718	0.155567	0.00268614	Yes	No	No	Yes	Yes	Yes	No	No	No
sp|Q8TCA0|LRC20_HUMAN	Q8TCA0	LRC20_HUMAN	Leucine-rich repeat-containing protein 20	LRRC20	48641.8	51608.5	48651.5	63699.2	57681.7	56732.9	71290.9	51961.4	51892	65191.4	82594.1	53570.8	36977.9	24792.8	68997.9	49633.9	59371.3	58381.4	67118.8	43589.5	1396.22	3084.75	9128.45	11926.8	18642.4	0.0281303	0.0519569	0.156359	0.177698	0.42768	0.207129	0.891518	0.42405	0.370573	No	No	No	No	No	No	No	No	No
sp|Q9Y6B6|SAR1B_HUMAN	Q9Y6B6	SAR1B_HUMAN	GTP-binding protein SAR1b (GTP-binding protein B) (GTBPB)	SAR1B	55597.4	62943.1	52486.2	53331.7	64021.1	70338.1	20817	79345.1	71474.2	70991.2	70069.8	73215.3	49884.3	8632.39	71969.5	57008.9	62563.6	57212.1	71425.4	43495.4	4384.12	7018.88	25935.1	1320.31	26248.9	0.0769023	0.112188	0.453314	0.0184851	0.603488	0.207292	0.79216	0.154156	0.626895	No	No	No	No	No	No	No	No	No
sp|Q9H993|ARMT1_HUMAN	Q9H993	ARMT1_HUMAN	Damage-control phosphatase ARMT1 (EC 3.1.3.-) (Acidic residue methyltransferase 1) (Protein-glutamate O-methyltransferase) (EC 2.1.1.-) (Sugar phosphate phosphatase ARMT1)	ARMT1	192528	182379	211510	198853	221482	197504	134578	220835	175175	178039	131541	179244	201753	169607	204270	195472	205946	176863	162941	191877	12073.3	10999.2	35234.2	22209.2	15780.3	0.061765	0.0534082	0.199218	0.136302	0.0822416	0.207512	0.327582	0.0701456	0.611593	No	No	No	Yes	No	Yes	No	No	No
sp|O43639|NCK2_HUMAN	O43639	NCK2_HUMAN	Cytoplasmic protein NCK2 (Growth factor receptor-bound protein 4) (NCK adaptor protein 2) (Nck-2) (SH2/SH3 adaptor protein NCK-beta)	NCK2	185847	181452	194747	211616	178391	212916	208663	142959	200908	167596	216365	114789	212479	202090	217855	187349	200974	184177	166250	210808	5530.73	15977.8	29316.6	41479.3	6543.34	0.0295211	0.0795019	0.159176	0.249499	0.0310393	0.207847	0.516074	0.331242	0.278183	No	No	No	No	No	No	No	No	No
sp|Q8N2U0|TM256_HUMAN	Q8N2U0	TM256_HUMAN	Transmembrane protein 256	TMEM256	20366.5	24579.2	24213.3	22987.7	24104.4	31496.6	32199.8	18055.6	23022.8	26259.6	31269	22554.1	17809.8	25918.5	20785.5	23053	26196.3	24426.1	26694.2	21504.6	1905.49	3775.53	5858.99	3571.12	3349.19	0.0826569	0.144125	0.239866	0.133779	0.155743	0.208233	0.737632	0.898753	0.573491	No	Yes	No	No	No	Yes	No	No	No
sp|Q04609|FOLH1_HUMAN	Q04609	FOLH1_HUMAN	Glutamate carboxypeptidase 2 (EC 3.4.17.21) (Cell growth-inhibiting gene 27 protein) (Folate hydrolase 1) (Folylpoly-gamma-glutamate carboxypeptidase) (FGCP) (Glutamate carboxypeptidase II) (GCPII) (Membrane glutamate carboxypeptidase) (mGCP) (N-acetylated-alpha-linked acidic dipeptidase I) (NAALADase I) (Prostate-specific membrane antigen) (PSM) (PSMA) (Pteroylpoly-gamma-glutamate carboxypeptida…	FOLH1	25552.5	17310.8	16162.2	3407.27	21039	34235.5	19186.3	24280.4	2832.91	14559	21867	54567.9	15580.4	7967.14	11260.8	19675.2	19560.6	15433.2	30331.3	11602.8	4182.25	12628.9	9149.25	17395.6	3117.48	0.212565	0.64563	0.592829	0.57352	0.268684	0.20832	0.727184	0.517692	0.605084	No	No	No	No	No	No	No	No	No
sp|Q9HAD4|WDR41_HUMAN	Q9HAD4	WDR41_HUMAN	WD repeat-containing protein 41	WDR41	41528.6	31767	25491.8	27140.9	38028.2	39894.2	45983.5	38136.5	32835.3	32223	11075.3	27459.4	26638.8	36099.5	48282	32929.1	35021.1	38985.1	23585.9	37006.8	6598.38	5623.96	5401.17	9057.59	8859.06	0.200381	0.160588	0.138544	0.384026	0.23939	0.208479	0.511941	0.203904	0.800772	No	Yes	No	No	No	Yes	No	No	No
sp|Q9Y6E2|BZW2_HUMAN	Q9Y6E2	BZW2_HUMAN	Basic leucine zipper and W2 domain-containing protein 2	BZW2	91554	92507	54462.6	94991.4	115336	89042.8	95438.2	90355	106338	100019	89631.4	81327.5	77840	76960.9	87530.4	79507.9	99790.2	97377	90326	80777.1	17714	11257.9	6667.43	7646.57	4788.76	0.222795	0.112815	0.0684702	0.0846552	0.0592836	0.2088	0.8071	0.38105	0.0459395	Yes	No	No	No	Yes	Yes	No	No	No
sp|P60468|SC61B_HUMAN	P60468	SC61B_HUMAN	Protein transport protein Sec61 subunit beta	SEC61B	1605.25	3296.37	23071.8	23147.4	3196.48	11311.3	8837.39	9314.65	12795.7	6255.22	15105.8	12315	14424.1	13949.7	19407.4	9324.46	12551.7	10315.9	11225.4	15927.1	9745.3	8192.02	1764.25	3694.49	2468.58	1.04513	0.652661	0.171022	0.32912	0.154993	0.208875	0.725098	0.844858	0.0590905	No	No	No	No	Yes	Yes	No	No	No
sp|P07814|SYEP_HUMAN	P07814	SYEP_HUMAN	Bifunctional glutamate/proline--tRNA ligase (Bifunctional aminoacyl-tRNA synthetase) (Cell proliferation-inducing gene 32 protein) (Glutamatyl-prolyl-tRNA synthetase) [Includes: Glutamate--tRNA ligase (EC 6.1.1.17) (Glutamyl-tRNA synthetase) (GluRS); Proline--tRNA ligase (EC 6.1.1.15) (Prolyl-tRNA synthetase)]	EPRS1	302394	301765	342664	323512	329233	336465	335162	243793	346769	413105	322049	331943	327701	315981	276600	315608	329737	308575	355699	306760	19133.4	5299.92	46052.1	40792.8	21857.1	0.060624	0.0160732	0.149241	0.114683	0.0712512	0.209114	0.553704	0.422533	0.962268	No	No	No	No	No	No	No	No	No
sp|P22626|ROA2_HUMAN	P22626	ROA2_HUMAN	Heterogeneous nuclear ribonucleoproteins A2/B1 (hnRNP A2/B1)	HNRNPA2B1	5.51476e+06	5.11857e+06	5.42062e+06	5.3359e+06	5.0585e+06	6.96417e+06	8.07755e+06	5.47848e+06	6.37577e+06	5.10841e+06	5.6777e+06	4.76556e+06	5.99743e+06	5.20312e+06	7.14026e+06	5.35132e+06	5.78619e+06	6.64393e+06	5.18389e+06	6.1136e+06	169006	840619	1.07788e+06	376186	795089	0.0315821	0.14528	0.162235	0.0725683	0.130052	0.209284	0.42499	0.40737	0.605384	No	No	No	No	No	No	No	No	No
sp|P29401|TKT_HUMAN	P29401	TKT_HUMAN	Transketolase (TK) (EC 2.2.1.1)	TKT	8.60056e+06	8.63756e+06	8.76651e+06	8.66081e+06	9.45726e+06	7.82803e+06	8.33423e+06	8.47564e+06	9.33944e+06	8.3585e+06	8.6041e+06	9.13514e+06	8.1023e+06	6.21744e+06	8.47834e+06	8.66821e+06	8.6487e+06	8.71644e+06	8.69925e+06	7.59936e+06	71130	665185	444297	324119	989148	0.00820584	0.0769116	0.0509723	0.0372583	0.130162	0.209391	0.910446	0.927685	0.21887	No	No	No	No	No	No	No	No	No
sp|Q8NFZ4|NLGN2_HUMAN	Q8NFZ4	NLGN2_HUMAN	Neuroligin-2	NLGN2	357159	362653	360091	245724	342458	400593	386489	333618	267234	253838	359809	205982	341695	346941	334765	359968	329592	329114	273209	341133	2244.69	63876.5	48789.6	64276	4986.56	0.00623581	0.193805	0.148245	0.235263	0.0146176	0.210472	0.993694	0.428594	0.746358	No	No	No	No	No	No	No	No	No
sp|P24534|EF1B_HUMAN	P24534	EF1B_HUMAN	Elongation factor 1-beta (EF-1-beta)	EEF1B2	223456	168760	223529	198603	214718	266557	170948	191766	189023	211169	226251	175796	171673	183412	187935	205248	226626	183912	204405	181007	25801.1	28991.7	9235.46	21146.1	6853.48	0.125707	0.127928	0.0502167	0.103452	0.0378632	0.21081	0.118087	0.430625	0.738936	No	No	Yes	No	No	Yes	No	No	No
sp|O43809|CPSF5_HUMAN	O43809	CPSF5_HUMAN	Cleavage and polyadenylation specificity factor subunit 5 (Cleavage and polyadenylation specificity factor 25 kDa subunit) (CPSF 25 kDa subunit) (Cleavage factor Im complex 25 kDa subunit) (CFIm25) (Nucleoside diphosphate-linked moiety X motif 21) (Nudix motif 21) (Nudix hydrolase 21) (Pre-mRNA cleavage factor Im 68 kDa subunit)	NUDT21	84054.7	143332	118125	117684	152801	138909	111537	132380	135278	102288	147304	153144	90357.9	118593	112581	115171	136465	126398	134245	107177	24290	14440.6	10575.1	22722.8	12143.8	0.210904	0.10582	0.0836646	0.169263	0.113306	0.211525	0.470942	0.912816	0.16667	No	No	No	No	Yes	Yes	No	No	No
sp|O43815-2|STRN_HUMAN	O43815-2	STRN_HUMAN	Striatin	STRN	23209	19707.9	20346.7	19587.1	20804.1	19562.7	21935.1	16782	19422.8	20692.3	18207.9	15049.6	16136.3	15184.5	15221.3	21087.9	19984.6	19379.9	17983.2	15514	1522.36	579.536	2103.96	2309.08	440.242	0.0721912	0.0289991	0.108564	0.128402	0.028377	0.21159	0.715142	0.300235	0.0637462	No	No	No	No	Yes	Yes	No	No	No
sp|P07093|GDN_HUMAN	P07093	GDN_HUMAN	Glia-derived nexin (GDN) (Peptidase inhibitor 7) (PI-7) (Protease nexin 1) (PN-1) (Protease nexin I) (Serpin E2)	SERPINE2	76077.4	74359.4	86304.8	41088.2	77351.5	70640	109112	104458	57465.4	88441.7	64498.1	58208.1	98610.6	96649.2	71923.5	78913.9	63026.6	90345	70382.6	89061.1	5273.03	15752.9	23326.9	13025.3	12144.5	0.0668201	0.24994	0.258198	0.185064	0.136362	0.212149	0.241823	0.637582	0.948269	No	Yes	No	No	No	Yes	No	No	No
sp|Q05329|DCE2_HUMAN	Q05329	DCE2_HUMAN	Glutamate decarboxylase 2 (EC 4.1.1.15) (65 kDa glutamic acid decarboxylase) (GAD-65) (Glutamate decarboxylase 65 kDa isoform)	GAD2	448163	453149	579155	495749	450433	615891	448029	495706	346182	439832	578552	354335	566851	522063	586234	493489	520691	429972	457573	558383	60609.2	69812.8	62363.9	92392	26873.6	0.122818	0.134077	0.145042	0.201918	0.0481276	0.212556	0.242405	0.483818	0.0555617	No	No	No	No	Yes	Yes	No	No	No
sp|Q13510|ASAH1_HUMAN	Q13510	ASAH1_HUMAN	Acid ceramidase (AC) (ACDase) (Acid CDase) (EC 3.5.1.23) (Acylsphingosine deacylase) (N-acylethanolamine hydrolase ASAH1) (EC 3.5.1.-) (N-acylsphingosine amidohydrolase) (Putative 32 kDa heart protein) (PHP32) [Cleaved into: Acid ceramidase subunit alpha; Acid ceramidase subunit beta]	ASAH1	1.30332e+06	1.17225e+06	1.32458e+06	1.06525e+06	1.61274e+06	1.38562e+06	1.01082e+06	1.49612e+06	1.3922e+06	1.07701e+06	1.45113e+06	1.55001e+06	1.12978e+06	1.17335e+06	1.13185e+06	1.26672e+06	1.35453e+06	1.29971e+06	1.35938e+06	1.14499e+06	67358.1	224591	208637	203708	20070.2	0.0531754	0.165807	0.160525	0.149853	0.0175287	0.212669	0.812801	0.983035	0.355453	No	No	No	No	No	No	No	No	No
sp|Q9UPY6|WASF3_HUMAN	Q9UPY6	WASF3_HUMAN	Wiskott-Aldrich syndrome protein family member 3 (WASP family protein member 3) (Protein WAVE-3) (Verprolin homology domain-containing protein 3)	WASF3	66703.1	75921.9	85235.4	72385.6	80281.6	81384.3	122404	87830.1	74571.4	83910.5	90964.4	60170.3	106638	89466.1	88008.7	75953.5	78017.2	94935.2	78348.4	94704.3	7565.83	4007.47	20163.6	13172.5	8459.37	0.0996114	0.0513665	0.212394	0.168127	0.0893241	0.213595	0.309186	0.974491	0.988797	No	No	No	No	No	No	No	No	No
sp|P31947|1433S_HUMAN	P31947	1433S_HUMAN	14-3-3 protein sigma (Epithelial cell marker protein 1) (Stratifin)	SFN	158508	158561	194575	58464.2	182993	148135	141824	171080	189951	11765.5	165797	150199	159406	308894	165528	170548	129864	167618	109254	211276	16989.8	52454.7	19799.5	69228.2	69071.5	0.0996188	0.40392	0.118123	0.633645	0.326926	0.214143	0.394871	0.754051	0.438642	No	Yes	No	No	No	Yes	No	Yes	No
sp|Q99643|C560_HUMAN	Q99643	C560_HUMAN	Succinate dehydrogenase cytochrome b560 subunit, mitochondrial (Integral membrane protein CII-3) (QPs-1) (QPs1) (Succinate dehydrogenase complex subunit C) (Succinate-ubiquinone oxidoreductase cytochrome B large subunit) (CYBL)	SDHC	87504.2	50234	68181.7	66365.7	76706.6	95143	79635.8	64479.1	49726.1	111185	97855.3	60470.5	22338.1	70065.6	76235.5	68640	79405.1	64613.7	89836.9	56213	15218.9	11902.2	12211	21466.4	24085.3	0.221721	0.149893	0.188984	0.238948	0.428464	0.214525	0.287193	0.580209	0.682702	No	No	No	No	No	No	No	Yes	No
sp|P12956|XRCC6_HUMAN	P12956	XRCC6_HUMAN	X-ray repair cross-complementing protein 6 (EC 3.6.4.-) (EC 4.2.99.-) (5'-deoxyribose-5-phosphate lyase Ku70) (5'-dRP lyase Ku70) (70 kDa subunit of Ku antigen) (ATP-dependent DNA helicase 2 subunit 1) (ATP-dependent DNA helicase II 70 kDa subunit) (CTC box-binding factor 75 kDa subunit) (CTC75) (CTCBF) (DNA repair protein XRCC6) (Lupus Ku autoantigen protein p70) (Ku70) (Thyroid-lupus autoantige…	XRCC6	815979	845729	868740	741841	877663	1.01594e+06	689330	875347	923043	832703	1.02414e+06	928307	821761	602818	898992	843483	878483	829240	928383	774524	21598	111904	100830	78154.1	125441	0.0256058	0.127383	0.121593	0.084183	0.161959	0.214937	0.667874	0.632415	0.655774	No	No	No	No	No	No	No	No	No
sp|P55196|AFAD_HUMAN	P55196	AFAD_HUMAN	Afadin (ALL1-fused gene from chromosome 6 protein) (Protein AF-6) (Afadin adherens junction formation factor)	AFDN	11102.4	11063.5	14411.3	11339	14212.7	13749.1	18245	14448.7	12747.3	11507	13147.3	5633.56	16329.3	13408.6	12054.6	12192.4	13100.3	15147	10096	13930.8	1569.07	1259.69	2298.12	3225.67	1783.75	0.128692	0.0961579	0.151721	0.319501	0.128043	0.215171	0.331354	0.28713	0.586171	No	No	No	No	No	No	No	No	No
sp|Q14194|DPYL1_HUMAN	Q14194	DPYL1_HUMAN	Dihydropyrimidinase-related protein 1 (DRP-1) (Collapsin response mediator protein 1) (CRMP-1) (Inactive dihydropyrimidinase) (Unc-33-like phosphoprotein 3) (ULIP-3)	CRMP1	203207	686430	712730	588669	303278	224166	818379	425454	500208	614019	484469	359682	781956	667138	497120	534123	372038	581347	486057	648738	234239	156549	170363	103839	117010	0.438548	0.420789	0.293049	0.213635	0.180365	0.215346	0.269936	0.43909	0.668661	No	No	No	No	No	No	No	No	No
sp|Q9BY11|PACN1_HUMAN	Q9BY11	PACN1_HUMAN	Protein kinase C and casein kinase substrate in neurons protein 1 (Syndapin-1)	PACSIN1	7.5568e+06	1.00158e+07	7.94869e+06	1.09187e+07	7.34118e+06	7.00028e+06	1.27957e+07	7.00849e+06	7.0366e+06	8.68415e+06	9.99513e+06	4.89216e+06	9.01664e+06	1.13339e+07	1.06028e+07	8.50711e+06	8.42004e+06	8.94692e+06	7.85715e+06	1.03178e+07	1.07876e+06	1.77227e+06	2.72151e+06	2.16379e+06	967264	0.126807	0.210482	0.304184	0.275392	0.093747	0.215961	0.829786	0.790067	0.538841	No	No	No	No	No	No	No	No	No
sp|Q8IXS6|PALM2_HUMAN	Q8IXS6	PALM2_HUMAN	Paralemmin-2	PALM2	130239	48192.5	166262	114885	134328	69119.3	170983	154044	150512	163296	118220	90903.7	146252	183774	149372	114898	106111	158513	124140	159799	49407.4	27334.7	8934.9	29848.9	17000.3	0.430011	0.257605	0.0563669	0.240446	0.106385	0.215989	0.0615246	0.562919	0.929098	No	No	Yes	No	No	Yes	No	No	No
sp|Q9ULP0-7|NDRG4_HUMAN	Q9ULP0-7	NDRG4_HUMAN	#N/A	NDRG4_HUMAN	88106.4	88286.2	57691.1	55131.1	145750	62860.7	84468.2	130116	69470.6	83891.9	100017	65983.9	132781	117192	80601.7	78027.9	87913.9	94684.9	83297.7	110191	14380.5	41017.8	25790.8	13900.4	21869.6	0.184299	0.466568	0.272386	0.166876	0.198469	0.21609	0.852971	0.887479	0.552001	No	No	No	No	No	No	No	No	No
sp|O43677|NDUC1_HUMAN	O43677	NDUC1_HUMAN	NADH dehydrogenase [ubiquinone] 1 subunit C1, mitochondrial (Complex I-KFYI) (CI-KFYI) (NADH-ubiquinone oxidoreductase KFYI subunit)	NDUFC1	21847	30176	23089.8	33414.7	24194.6	29057.1	30314.3	32425.7	66505.7	27605.2	35401.9	27296.5	14554.4	30090.7	22714.5	25037.6	28888.8	43081.9	30101.2	22453.2	3668.65	3765.99	16585.6	3750.28	6345.33	0.146526	0.130362	0.384977	0.124589	0.282603	0.216169	0.30332	0.763155	0.175761	No	No	No	No	No	No	No	Yes	No
sp|P02765|FETUA_HUMAN	P02765	FETUA_HUMAN	Alpha-2-HS-glycoprotein (Alpha-2-Z-globulin) (Ba-alpha-2-glycoprotein) (Fetuin-A) [Cleaved into: Alpha-2-HS-glycoprotein chain A; Alpha-2-HS-glycoprotein chain B]	AHSG	4321.8	43990.4	10506.8	5573.35	10132.7	6440.71	7348.44	5114.8	3387.98	4016.11	2234.7	2967.87	10487.9	5548.21	38780.9	19606.3	7382.26	5283.74	3072.89	18272.3	17426.1	1976.84	1621.26	731.039	14641.3	0.888797	0.267782	0.306839	0.237899	0.801282	0.216452	0.310277	0.0444956	0.280443	Yes	No	No	Yes	No	Yes	Yes	No	No
sp|O00445|SYT5_HUMAN	O00445	SYT5_HUMAN	Synaptotagmin-5 (Synaptotagmin V) (SytV)	SYT5	3.70548e+06	3.4039e+06	3.66297e+06	4.59077e+06	4.87028e+06	2.83223e+06	4.39887e+06	3.78762e+06	3.62317e+06	4.09764e+06	4.81217e+06	2.21976e+06	4.61703e+06	5.18976e+06	4.80302e+06	3.59079e+06	4.09776e+06	3.93655e+06	3.70986e+06	4.86994e+06	133282	902108	333733	1.09329e+06	238555	0.0371177	0.220147	0.084778	0.294699	0.0489853	0.2165	0.824285	0.718447	0.0323501	Yes	No	No	No	Yes	Yes	No	No	No
sp|P35998|PRS7_HUMAN	P35998	PRS7_HUMAN	26S proteasome regulatory subunit 7 (26S proteasome AAA-ATPase subunit RPT1) (Proteasome 26S subunit ATPase 2) (Protein MSS1)	PSMC2	747588	661371	778168	773537	753359	878942	759139	811878	718520	780492	602554	587205	800557	687816	800194	729043	801946	763179	656750	762856	49452.7	55064.3	38219.8	87722.4	53060.9	0.0678324	0.0686634	0.0500798	0.13357	0.0695556	0.217131	0.459318	0.118456	0.994757	No	No	No	Yes	No	Yes	No	No	No
sp|Q8N6T3|ARFG1_HUMAN	Q8N6T3	ARFG1_HUMAN	ADP-ribosylation factor GTPase-activating protein 1 (ARF GAP 1) (ADP-ribosylation factor 1 GTPase-activating protein) (ARF1 GAP) (ARF1-directed GTPase-activating protein)	ARFGAP1	605936	826843	532965	659832	527662	853280	955103	665759	526385	768114	820432	461058	789461	1.04077e+06	821466	655248	680258	715749	683201	883900	124940	133715	178557	158524	111692	0.190676	0.196565	0.249469	0.232032	0.126363	0.217132	0.833007	0.984947	0.321987	No	No	No	No	No	No	No	No	No
sp|Q2M389|WASH7_HUMAN	Q2M389	WASH7_HUMAN	WASH complex subunit 4 (Strumpellin and WASH-interacting protein) (SWIP) (WASH complex subunit SWIP)	WASHC4	90193	92719.1	108327	100124	92152.7	109831	91108.7	99488.3	148421	109690	112090	110753	100961	98774.1	113058	97079.6	100703	113006	110845	104264	8019.56	7228.57	25274.7	982.001	6282.01	0.082608	0.0717813	0.223658	0.00885926	0.0602508	0.217159	0.544233	0.120703	0.659772	No	No	No	No	No	No	No	No	No
sp|Q15818|NPTX1_HUMAN	Q15818	NPTX1_HUMAN	Neuronal pentraxin-1 (NP1) (Neuronal pentraxin I) (NP-I)	NPTX1	1.0235e+06	1.07479e+06	1.09821e+06	642626	1.57076e+06	701627	1.81e+06	1.43463e+06	1.13147e+06	915049	981692	563648	1.06257e+06	1.55357e+06	887890	1.0655e+06	971669	1.4587e+06	820130	1.16801e+06	31200.6	424302	277533	183389	281806	0.0292827	0.436673	0.19026	0.22361	0.24127	0.217232	0.245871	0.667015	0.357329	No	No	No	No	No	No	No	No	No
sp|Q15293|RCN1_HUMAN	Q15293	RCN1_HUMAN	Reticulocalbin-1	RCN1	98218.2	190152	147007	151626	121661	164952	118302	162170	130189	72985.1	136998	51450.3	69915.4	226976	210853	145126	146079	136887	87144.5	169248	37555.3	18103.5	18524.6	36331.6	70546.6	0.258778	0.123929	0.135328	0.416912	0.416823	0.217235	0.642103	0.109284	0.564396	No	No	No	Yes	No	Yes	No	No	No
sp|P37837|TALDO_HUMAN	P37837	TALDO_HUMAN	Transaldolase (EC 2.2.1.2)	TALDO1	1.84395e+06	1.90526e+06	1.98871e+06	2.15112e+06	1.47592e+06	1.46484e+06	1.20352e+06	2.23483e+06	2.18207e+06	2.17785e+06	1.56054e+06	3.27815e+06	2.01076e+06	1.08551e+06	1.41654e+06	1.91264e+06	1.69729e+06	1.87347e+06	2.33885e+06	1.50427e+06	59328.6	320934	474220	710394	382793	0.0310192	0.189086	0.253123	0.303737	0.25447	0.217399	0.685918	0.309152	0.439881	No	No	No	No	No	No	No	No	No
sp|P31930|QCR1_HUMAN	P31930	QCR1_HUMAN	Cytochrome b-c1 complex subunit 1, mitochondrial (Complex III subunit 1) (Core protein I) (Ubiquinol-cytochrome-c reductase complex core protein 1)	UQCRC1	9.53983e+06	9.00645e+06	9.38597e+06	1.12618e+07	8.53174e+06	1.30964e+07	8.78324e+06	7.44304e+06	7.8178e+06	1.04966e+07	1.15985e+07	9.30988e+06	8.15558e+06	9.23068e+06	1.01618e+07	9.31075e+06	1.09633e+07	8.01469e+06	1.04683e+07	9.18268e+06	224154	1.87543e+06	564567	934528	819736	0.0240748	0.171064	0.0704415	0.089272	0.0892698	0.217399	0.10031	0.755104	0.17235	No	No	Yes	No	No	Yes	No	Yes	No
sp|Q8N0X4|CLYBL_HUMAN	Q8N0X4	CLYBL_HUMAN	Citramalyl-CoA lyase, mitochondrial (EC 4.1.3.25) ((3S)-malyl-CoA thioesterase) (EC 3.1.2.30) (Beta-methylmalate synthase) (EC 2.3.3.-) (Citrate lyase subunit beta-like protein) (Citrate lyase beta-like) (Malate synthase) (EC 2.3.3.9)	CLYBL	69968	56573.2	51441.9	25041	29313.1	88565.5	85984.7	111685	87283.3	50279.6	35521.6	51791.9	91222.1	103666	36280.3	59327.7	47639.8	94984.5	45864.4	77056.2	7810.02	28991.3	11821.2	7339.47	29277.1	0.131642	0.608551	0.124454	0.160026	0.379945	0.217688	0.0992489	0.937123	0.466963	No	No	Yes	No	No	Yes	No	Yes	No
sp|A8MVZ5|BTNLA_HUMAN	A8MVZ5	BTNLA_HUMAN	Butyrophilin-like protein 10	BTNL10	540.914	1088.59	2256.75	421.559	447.686	1912.97	391.151	1355.55	5352.32	2339.49	870.629	692.886	482.652	755.941	306.654	1295.42	927.404	2366.34	1301	515.082	715.593	696.979	2147.8	737.9	184.848	0.552402	0.751538	0.907646	0.567178	0.358872	0.217786	0.418437	0.63018	0.291361	No	No	No	No	No	No	No	No	No
sp|Q9NZD2|GLTP_HUMAN	Q9NZD2	GLTP_HUMAN	Glycolipid transfer protein (GLTP)	GLTP	516601	609965	456019	615448	516216	505798	307285	1.02148e+06	715606	435247	390286	1.02483e+06	326156	204901	394838	527528	545821	681457	616788	308632	63321.3	49417.2	292567	289114	78525.6	0.120034	0.0905375	0.429326	0.468741	0.254432	0.21945	0.55319	0.749439	0.156735	No	No	No	No	No	No	No	No	No
sp|Q14558|KPRA_HUMAN	Q14558	KPRA_HUMAN	Phosphoribosyl pyrophosphate synthase-associated protein 1 (PRPP synthase-associated protein 1) (39 kDa phosphoribosypyrophosphate synthase-associated protein) (PAP39)	PRPSAP1	188182	178449	216275	174843	213303	216542	212289	209743	126689	249731	232847	188719	225740	168395	149706	194302	201563	182907	223766	181280	16037.3	18939.8	39765.5	25722.6	32350.1	0.0825384	0.0939648	0.217408	0.114953	0.178454	0.219688	0.581438	0.381272	0.96636	No	No	No	No	No	No	No	No	No
sp|Q9Y6C9|MTCH2_HUMAN	Q9Y6C9	MTCH2_HUMAN	Mitochondrial carrier homolog 2 (Met-induced mitochondrial protein)	MTCH2	2.68693e+06	2.65415e+06	2.53331e+06	2.86022e+06	3.08195e+06	3.30362e+06	2.80279e+06	2.31815e+06	2.63288e+06	2.5953e+06	3.28935e+06	2.16115e+06	2.33635e+06	1.76686e+06	2.3002e+06	2.6248e+06	3.08193e+06	2.58461e+06	2.68193e+06	2.13447e+06	66060	181017	200776	464640	260358	0.0251676	0.0587348	0.0776813	0.173248	0.121978	0.219711	0.0599395	0.319996	0.124917	No	No	Yes	No	Yes	Yes	No	Yes	No
sp|Q04917|1433F_HUMAN	Q04917	1433F_HUMAN	14-3-3 protein eta (Protein AS1)	YWHAH	7.34953e+06	9.04782e+06	9.13483e+06	9.90019e+06	7.11566e+06	5.58599e+06	9.81288e+06	6.66097e+06	7.18648e+06	8.13071e+06	7.89811e+06	5.92231e+06	8.57276e+06	9.92233e+06	7.6509e+06	8.51072e+06	7.53395e+06	7.88677e+06	7.31704e+06	8.71533e+06	821858	1.78593e+06	1.37875e+06	990786	932770	0.0965673	0.23705	0.174818	0.135408	0.107026	0.219832	0.835802	0.887882	0.520308	No	No	No	No	No	No	No	Yes	No
sp|Q96A33|CCD47_HUMAN	Q96A33	CCD47_HUMAN	Coiled-coil domain-containing protein 47 (Calumin)	CCDC47	16504.5	20020.2	16439.7	18619.1	22928.3	12380.3	14714.8	12822.3	18841	13898.1	25834.4	14728	3651.93	13293.2	14854.8	17654.8	17975.9	15459.4	18153.5	10600	1672.82	4330.17	2512.86	5441.78	4954.21	0.0947514	0.240888	0.162546	0.299764	0.467379	0.220254	0.516424	0.972915	0.283711	No	No	No	No	No	No	No	No	No
sp|P43487|RANG_HUMAN	P43487	RANG_HUMAN	Ran-specific GTPase-activating protein (Ran-binding protein 1) (RanBP1)	RANBP1	170296	291891	317887	298637	179260	214326	234800	251523	229027	256100	325834	245641	315924	300234	325539	260025	230741	238450	275858	313899	64329.2	50098.8	9539.62	35595.5	10429.7	0.247397	0.217121	0.0400068	0.129036	0.0332263	0.220562	0.841183	0.357807	0.00164977	Yes	No	No	No	Yes	Yes	No	No	No
sp|Q04826|1B40_HUMAN	Q04826	1B40_HUMAN	#N/A	1B40_HUMAN	362024	405283	390306	277376	235324	179290	498162	213038	895835	194513	328530	169119	570933	165098	866212	385871	230664	535678	230721	534081	17936.7	40178.6	280010	69934.2	287412	0.0464836	0.174187	0.52272	0.303112	0.538144	0.220567	0.201975	0.99925	0.995777	No	No	No	No	No	No	No	No	No
sp|P0DI82|TPC2B_HUMAN	P0DI82	TPC2B_HUMAN	Trafficking protein particle complex subunit 2B (MBP-1-interacting protein 2A) (MIP-2A)	TRAPPC2B	45703.7	67130.6	47850.1	29026.5	64073.6	28801.2	65186.5	58267	67341.2	59266.4	69788.8	55510.4	16722	45696.3	61825.8	53561.5	40633.8	63598.3	61521.8	41414.7	9634.75	16574.7	3871.03	6043.36	18660.8	0.179882	0.407904	0.0608669	0.0982311	0.450584	0.220741	0.129033	0.169361	0.175079	No	No	No	No	No	No	No	No	No
sp|Q12955-5|ANK3_HUMAN	Q12955-5	ANK3_HUMAN	Ankyrin-3 (ANK-3) (Ankyrin-G)	ANK3	785631	749608	845369	818951	812785	994160	689086	893928	1.01541e+06	897833	712022	976638	697509	696487	812671	793536	875299	866140	862164	735556	39492	84085.1	134661	110934	54530.3	0.0497671	0.0960645	0.155472	0.12867	0.0741349	0.221057	0.938893	0.900288	0.272571	No	No	No	No	No	No	No	No	No
sp|P63162|RSMN_HUMAN	P63162	RSMN_HUMAN	Small nuclear ribonucleoprotein-associated protein N (snRNP-N) (Sm protein D) (Sm-D) (Sm protein N) (Sm-N) (SmN) (Tissue-specific-splicing protein)	SNRPN	397603	431905	482286	452936	439793	468917	419286	401483	519206	450776	541547	440509	445801	362040	441902	437265	453882	446658	477611	416581	34779.1	11908.5	51811.4	45403.4	38599.3	0.0795379	0.0262371	0.115998	0.0950636	0.0926574	0.221106	0.856977	0.514165	0.546276	No	No	No	No	No	No	No	No	No
sp|Q9HBH5|RDH14_HUMAN	Q9HBH5	RDH14_HUMAN	Retinol dehydrogenase 14 (EC 1.1.1.300) (Alcohol dehydrogenase PAN2) (Short chain dehydrogenase/reductase family 7C member 4)	RDH14	325179	275351	267980	292251	349155	315384	353928	165374	215861	405113	318749	269038	211213	296881	278459	289503	318930	245054	330966	262184	25405.5	23365.7	79696.8	56220	36818.6	0.0877556	0.0732629	0.325221	0.169866	0.14043	0.221333	0.276829	0.793653	0.796255	No	No	No	No	No	No	No	No	No
sp|Q9Y6R0|NUMBL_HUMAN	Q9Y6R0	NUMBL_HUMAN	Numb-like protein (Numb-related protein) (Numb-R)	NUMBL	108882	139107	137443	83750.6	151036	99176	189485	132954	103450	109995	117468	62810.9	145015	156468	97139.2	128477	111321	141963	96758.1	132874	13872.4	28780	35696.6	24197.4	25697.3	0.107975	0.258533	0.25145	0.250081	0.193396	0.221438	0.398137	0.613011	0.784639	No	No	No	No	No	No	No	No	No
sp|P17661|DESM_HUMAN	P17661	DESM_HUMAN	Desmin	DES	321936	215901	237050	92555	121921	144303	126778	123882	133667	102335	325179	94555.1	1.59483e+06	421837	314693	258296	119593	128109	174023	777121	45821.5	21190.1	4103.75	106931	579861	0.1774	0.177185	0.0320333	0.614463	0.746166	0.221579	0.606603	0.519061	0.188629	No	No	No	No	No	No	No	No	No
sp|Q5RI15|COX20_HUMAN	Q5RI15	COX20_HUMAN	Cytochrome c oxidase assembly protein COX20, mitochondrial	COX20	1838.4	6596.06	3484.67	2323.19	998.749	5905.02	10289.2	3244.28	1436.13	1174.37	5025.83	865.022	4902.59	3356.17	5069.45	3973.04	3075.65	4989.86	2355.07	4442.74	1972.76	2072.44	3819.19	1892.73	771.335	0.496537	0.673822	0.76539	0.803681	0.173617	0.222097	0.567045	0.734917	0.852273	No	No	No	No	No	No	No	Yes	No
sp|Q9Y6N8|CAD10_HUMAN	Q9Y6N8	CAD10_HUMAN	Cadherin-10 (T2-cadherin)	CDH10	47401.3	52660.4	39317.6	38736.3	33392.7	49953.4	72157.8	51421	36851.8	52569.5	34037.4	20041.7	62890	37537.2	59655.8	46459.8	40694.1	53476.9	35549.5	53361	5487.72	6901.16	14486.7	13322.4	11266.8	0.118118	0.169586	0.270897	0.374756	0.211142	0.222316	0.322936	0.653095	0.993302	No	No	No	No	No	No	No	No	No
sp|P02042|HBD_HUMAN	P02042	HBD_HUMAN	Hemoglobin subunit delta (Delta-globin) (Hemoglobin delta chain)	HBD	6.49985e+06	6.95294e+06	6.9489e+06	4.97306e+06	2.42025e+06	6.05451e+06	9.11604e+06	3.80836e+06	5.17016e+06	5.93343e+06	7.15699e+06	8.40899e+06	8.93405e+06	7.29482e+06	9.45791e+06	6.80057e+06	4.4826e+06	6.03152e+06	7.16647e+06	8.56226e+06	212641	1.52367e+06	2.25083e+06	1.01066e+06	921380	0.0312681	0.339908	0.373178	0.141027	0.107609	0.222405	0.465478	0.106516	0.215109	No	No	No	Yes	No	Yes	No	No	No
sp|Q13336-2|UT1_HUMAN	Q13336-2	UT1_HUMAN	Urea transporter 1 (Solute carrier family 14 member 1) (Urea transporter, erythrocyte)	SLC14A1	100721	118085	126469	62802.7	133881	88360.6	17906.1	314871	83524.3	64079.7	152364	200388	74225.3	97320.1	68364.4	115092	95014.7	138767	138944	79969.9	10722.8	29396.5	127373	56450.9	12499.6	0.0931675	0.309389	0.917891	0.406285	0.156304	0.222633	0.660648	0.384285	0.55131	No	No	No	No	No	No	No	No	No
sp|P20916|MAG_HUMAN	P20916	MAG_HUMAN	Myelin-associated glycoprotein (Siglec-4a)	MAG	3.25019e+06	3.27081e+06	3.53294e+06	6.0245e+06	2.52555e+06	4.15761e+06	480044	3.16389e+06	4.37727e+06	5.23194e+06	978663	8.3999e+06	2.32749e+06	811744	1.97025e+06	3.35131e+06	4.23589e+06	2.67373e+06	4.87017e+06	1.70316e+06	128708	1.42951e+06	1.62835e+06	3.04049e+06	646979	0.0384053	0.337476	0.609017	0.624308	0.37987	0.223075	0.365578	0.802681	0.477195	No	No	No	No	No	No	No	No	No
sp|Q7Z5G4|GOGA7_HUMAN	Q7Z5G4	GOGA7_HUMAN	Golgin subfamily A member 7 (Golgi complex-associated protein of 16 kDa)	GOLGA7	30883.6	25695.7	33167.3	33537.4	30505.7	27555.2	7150.01	34761.7	32598.4	25369.1	21192.9	42511.1	21117.3	15223.6	22844.9	29915.6	30532.8	24836.7	29691	19728.6	3126.14	2442.27	12537.5	9224.11	3262.66	0.104499	0.0799885	0.504798	0.31067	0.165378	0.22329	0.562504	0.906735	0.606837	No	No	No	No	No	No	No	No	No
sp|P57105|SYJ2B_HUMAN	P57105	SYJ2B_HUMAN	Synaptojanin-2-binding protein (Mitochondrial outer membrane protein 25)	SYNJ2BP	186140	158929	197472	185295	170554	183379	171248	171846	182906	227405	212925	149476	157905	180398	131465	180847	179743	175333	196602	156589	16174.1	6544.19	5360.02	33843.5	19998.5	0.0894356	0.0364086	0.0305705	0.172142	0.127713	0.223429	0.501902	0.527196	0.269639	No	No	No	No	No	No	No	Yes	No
sp|Q6UXD5-6|SE6L2_HUMAN	Q6UXD5-6	SE6L2_HUMAN	Seizure 6-like protein 2	SEZ6L2	25576.9	30955.2	48555.4	33665.9	41143.5	54417	38036.5	41861.1	41340.5	36824.9	42163.4	37021	42159.1	39204	46107.9	35029.2	43075.5	40412.7	38669.8	42490.3	9813.26	8581.07	1693.59	2471.65	2828.23	0.280146	0.19921	0.0419074	0.0639168	0.0665618	0.223685	0.688989	0.523782	0.423138	No	No	No	No	No	No	No	No	No
sp|Q96AQ6|PBIP1_HUMAN	Q96AQ6	PBIP1_HUMAN	Pre-B-cell leukemia transcription factor-interacting protein 1 (Hematopoietic PBX-interacting protein)	PBXIP1	241792	169357	207677	174382	265059	188382	177503	301301	175193	131808	227875	213217	244653	210125	263776	206275	209274	217999	190967	239518	29588.4	39857.7	58910.8	42257.5	22201.7	0.143441	0.190457	0.270235	0.221282	0.0926934	0.223713	0.87071	0.678869	0.654084	No	No	No	No	No	No	No	No	No
sp|Q9H115|SNAB_HUMAN	Q9H115	SNAB_HUMAN	Beta-soluble NSF attachment protein (SNAP-beta) (N-ethylmaleimide-sensitive factor attachment protein beta)	NAPB	8.39821e+06	8.62243e+06	8.62206e+06	1.00698e+07	1.17385e+07	8.81667e+06	9.7304e+06	1.09368e+07	9.29925e+06	9.77513e+06	7.57877e+06	6.25926e+06	8.64796e+06	1.18208e+07	9.24201e+06	8.54757e+06	1.02083e+07	9.98882e+06	7.87106e+06	9.90359e+06	105614	1.19683e+06	693050	1.45015e+06	1.37719e+06	0.012356	0.11724	0.0693826	0.184238	0.13906	0.224004	0.833401	0.153583	0.941439	No	No	No	Yes	No	Yes	No	No	No
sp|P16152|CBR1_HUMAN	P16152	CBR1_HUMAN	Carbonyl reductase [NADPH] 1 (EC 1.1.1.184) (15-hydroxyprostaglandin dehydrogenase [NADP(+)]) (EC 1.1.1.141) (EC 1.1.1.197) (20-beta-hydroxysteroid dehydrogenase) (NADPH-dependent carbonyl reductase 1) (EC 1.1.1.53) (Prostaglandin 9-ketoreductase) (PG-9-KR) (Prostaglandin-E(2) 9-reductase) (EC 1.1.1.189) (Short chain dehydrogenase/reductase family 21C member 1)	CBR1	1.6762e+07	1.72916e+07	1.78749e+07	1.57463e+07	1.53921e+07	1.39751e+07	9.92533e+06	2.02544e+07	2.09897e+07	1.67355e+07	1.2279e+07	2.90582e+07	1.37367e+07	1.08258e+07	1.15708e+07	1.73095e+07	1.50378e+07	1.70565e+07	1.93576e+07	1.20444e+07	454509	765265	5.05141e+06	7.09654e+06	1.23466e+06	0.0262578	0.0508893	0.296158	0.366602	0.102509	0.224394	0.60612	0.440301	0.244544	No	No	No	No	No	No	No	No	No
sp|Q96DZ1|ERLEC_HUMAN	Q96DZ1	ERLEC_HUMAN	Endoplasmic reticulum lectin 1 (ER lectin) (Erlectin) (XTP3-transactivated gene B protein)	ERLEC1	31325.4	36406.1	32739.7	27165.2	33008.8	39807.3	29689.7	35359.1	37016.9	36796.9	40757.6	36362.2	29608.3	27964.7	39594.3	33490.4	33327.1	34021.9	37972.2	32389.1	2141.03	5166.03	3137.18	1977.5	5138.86	0.0639296	0.15501	0.0922106	0.0520776	0.15866	0.224886	0.878735	0.300699	0.720843	No	No	No	No	No	No	No	No	No
sp|O95674|CDS2_HUMAN	O95674	CDS2_HUMAN	Phosphatidate cytidylyltransferase 2 (EC 2.7.7.41) (CDP-DAG synthase 2) (CDP-DG synthase 2) (CDP-diacylglycerol synthase 2) (CDS 2) (CDP-diglyceride pyrophosphorylase 2) (CDP-diglyceride synthase 2) (CTP:phosphatidate cytidylyltransferase 2)	CDS2	293024	288952	342395	389535	308312	361705	397886	299193	304281	372779	289740	185595	411662	342758	345498	308123	353184	333787	282705	366640	24290.4	33702.2	45372.7	76579.2	31855.6	0.0788333	0.0954239	0.135933	0.270881	0.0868854	0.225632	0.652809	0.299391	0.449152	No	No	No	No	No	No	No	Yes	No
sp|P21266|GSTM3_HUMAN	P21266	GSTM3_HUMAN	Glutathione S-transferase Mu 3 (EC 2.5.1.18) (GST class-mu 3) (GSTM3-3) (hGSTM3-3)	GSTM3	3.77768e+06	4.05747e+06	3.8307e+06	3.12701e+06	4.07295e+06	2.63563e+06	4.79418e+06	6.54727e+06	4.16223e+06	3.16802e+06	4.44744e+06	2.19679e+06	4.05194e+06	5.97976e+06	3.8295e+06	3.88861e+06	3.27853e+06	5.1679e+06	3.27075e+06	4.6204e+06	121343	596487	1.00891e+06	921690	965493	0.0312046	0.181937	0.195226	0.281797	0.208963	0.225957	0.0848106	0.992488	0.608804	No	No	Yes	No	No	Yes	No	No	No
sp|Q17RB0|F127C_HUMAN	Q17RB0	F127C_HUMAN	Retrotransposon Gag-like protein 8B (Mammalian retrotransposon derived protein 8B)	RTL8B	52322	40734.1	49896.7	43732.2	51535.5	39044.8	40783.1	57481.6	54793.4	50706.3	27929.1	48035.3	36921.3	29851	26302	47650.9	44770.9	51019.4	42223.6	31024.8	4990.16	5151.93	7320.86	10166.4	4414.04	0.104723	0.115073	0.143492	0.240775	0.142275	0.226221	0.379462	0.76775	0.029717	Yes	No	No	No	Yes	Yes	No	No	No
sp|P54750|PDE1A_HUMAN	P54750	PDE1A_HUMAN	Calcium/calmodulin-dependent 3',5'-cyclic nucleotide phosphodiesterase 1A (Cam-PDE 1A) (EC 3.1.4.17) (61 kDa Cam-PDE) (hCam-1)	PDE1A	829012	769773	869958	623631	964732	676267	1.02446e+06	960040	897369	747699	551071	609850	774824	894958	640463	822914	754877	960623	636207	770082	41126.9	149938	51886.7	82408.3	103951	0.0499772	0.198626	0.0540136	0.129531	0.134987	0.226683	0.140591	0.382178	0.0811936	No	No	No	No	Yes	Yes	No	No	No
sp|P32189|GLPK_HUMAN	P32189	GLPK_HUMAN	Glycerol kinase (GK) (Glycerokinase) (EC 2.7.1.30) (ATP:glycerol 3-phosphotransferase)	GK	92225.5	80731.1	87153.5	110718	75555.6	129665	75163.9	84396.1	84013.8	114872	118652	88629	83043.7	90675.1	101821	86703.4	105313	81191.3	107385	91846.7	4703.34	22418.3	4264.85	13351.7	7710.57	0.0542463	0.212874	0.0525285	0.124335	0.0839505	0.227229	0.209269	0.916003	0.162409	No	No	No	No	No	No	No	Yes	No
sp|Q9UPX8-3|SHAN2_HUMAN	Q9UPX8-3	SHAN2_HUMAN	SH3 and multiple ankyrin repeat domains protein 2 (Shank2) (Cortactin-binding protein 1) (CortBP1) (Proline-rich synapse-associated protein 1)	SHANK2	134064	126409	121900	125712	173931	129472	190165	104230	111391	137231	81668.5	79928.6	123416	114641	188098	127457	143038	135262	99609.5	142052	5020.98	21898	38932.4	26612.1	32755.9	0.0393935	0.153092	0.287829	0.267165	0.230592	0.228035	0.817648	0.149317	0.8595	No	No	No	Yes	No	Yes	No	No	No
sp|Q9UN74|PCDA4_HUMAN	Q9UN74	PCDA4_HUMAN	Protocadherin alpha-4 (PCDH-alpha-4)	PCDHA4	7207.26	5992.43	5433.58	5923.19	13288	13447.5	7084.49	10636.3	14341.3	7415.16	6469.45	424.13	14197.5	8199.74	5960.22	6211.09	10886.2	10687.4	4769.58	9452.49	740.424	3510	2962.81	3096.86	3477.58	0.11921	0.322426	0.277225	0.649294	0.3679	0.228036	0.954115	0.138311	0.721713	No	No	No	Yes	No	Yes	No	No	No
sp|Q9P0K9|FRS1L_HUMAN	Q9P0K9	FRS1L_HUMAN	DOMON domain-containing protein FRRS1L (Brain protein CG-6) (Ferric-chelate reductase 1-like protein)	FRRS1L	125151	153710	148989	141148	167006	72409.9	182122	159326	157755	161904	85092.8	120861	85358.5	99001.4	87106.7	142617	126855	166401	122619	90488.9	12499.6	39919.4	11134.8	31382.8	6061.43	0.0876444	0.314686	0.0669156	0.255937	0.0669853	0.22819	0.248501	0.911788	0.0010658	Yes	No	No	No	Yes	Yes	No	No	No
sp|Q13907-2|IDI1_HUMAN	Q13907-2	IDI1_HUMAN	Isopentenyl-diphosphate Delta-isomerase 1 (EC 5.3.3.2) (Isopentenyl pyrophosphate isomerase 1) (IPP isomerase 1) (IPPI1)	IDI1	190187	205170	229705	180973	252996	182383	164450	188141	198414	256342	292099	195473	227667	124348	210266	208354	205450	183669	247972	187427	16289.7	33624.6	14221.9	39889.2	45165.6	0.0781828	0.163663	0.0774321	0.160862	0.240977	0.22838	0.446311	0.313253	0.916031	No	No	No	No	No	No	No	No	No
sp|P30042|ES1_HUMAN	P30042	ES1_HUMAN	Glutamine amidotransferase-like class 1 domain-containing protein 3B, mitochondrial (Keio novel protein-I) (KNP-I) (Protein GT335) (Protein HES1)	GATD3B	2.94224e+06	2.81688e+06	2.59101e+06	3.41841e+06	2.38885e+06	1.79373e+06	2.33611e+06	2.96609e+06	3.29425e+06	2.94845e+06	2.56269e+06	1.57513e+06	2.84005e+06	2.83437e+06	3.25109e+06	2.78338e+06	2.53366e+06	2.86548e+06	2.36209e+06	2.97517e+06	145336	671130	397578	578320	195119	0.0522158	0.264885	0.138747	0.244834	0.0655826	0.228484	0.579885	0.79774	0.743808	No	No	No	No	No	No	No	No	No
sp|Q8N4H5|TOM5_HUMAN	Q8N4H5	TOM5_HUMAN	Mitochondrial import receptor subunit TOM5 homolog	TOMM5	134886	189018	221004	12738.1	90266.3	13608.6	127042	176135	83158.4	205469	173368	114997	98250.3	163275	66905.8	181636	38871	128778	164611	109477	35542.8	36343.7	37977.5	37450.5	40135.4	0.195682	0.934982	0.294906	0.227509	0.366611	0.228524	0.072854	0.0270902	0.6472	Yes	No	Yes	Yes	No	Yes	No	Yes	No
sp|Q68DU8|KCD16_HUMAN	Q68DU8	KCD16_HUMAN	BTB/POZ domain-containing protein KCTD16 (Potassium channel tetramerization domain-containing protein 16)	KCTD16	93344.4	67961.2	94051.3	89080	102483	106078	134495	108779	86732.1	110563	6957.08	35046.5	108716	109398	74805.2	85119	99213.8	110002	50855.5	97639.5	12135.8	7314.47	19518.2	43749.2	16148.7	0.142575	0.0737243	0.177435	0.860264	0.165391	0.228969	0.504772	0.19798	0.52806	No	No	No	No	No	No	No	No	No
sp|P17302|CXA1_HUMAN	P17302	CXA1_HUMAN	Gap junction alpha-1 protein (Connexin-43) (Cx43) (Gap junction 43 kDa heart protein)	GJA1	979071	1.29315e+06	1.41495e+06	452039	741844	392050	1.16303e+06	2.07468e+06	841213	648280	1.27221e+06	610962	1.10904e+06	1.91995e+06	1.02217e+06	1.22906e+06	528645	1.35964e+06	843819	1.35039e+06	183628	152731	522399	303305	404300	0.149406	0.288911	0.384218	0.359443	0.299396	0.22933	0.0969713	0.259583	0.985139	No	No	Yes	No	No	Yes	Yes	Yes	No
sp|Q8WY54|PPM1E_HUMAN	Q8WY54	PPM1E_HUMAN	Protein phosphatase 1E (EC 3.1.3.16) (Ca(2+)/calmodulin-dependent protein kinase phosphatase N) (CaMKP-N) (CaMKP-nucleus) (CaMKN) (Partner of PIX 1) (Partner of PIX-alpha) (Partner of PIXA)	PPM1E	31798.7	51038.6	51582.5	35951.8	55333	35326.5	91653.9	48558.4	33659.3	46704.3	47814	35596.9	70049.4	47768.4	47889.7	44806.6	42203.8	57957.2	43371.7	55235.8	9200.64	9287.31	24591.3	5516.24	10474.9	0.205341	0.220059	0.424301	0.127185	0.18964	0.229372	0.444434	0.885872	0.892477	No	No	No	No	No	No	No	Yes	No
sp|Q53GQ0|DHB12_HUMAN	Q53GQ0	DHB12_HUMAN	Very-long-chain 3-oxoacyl-CoA reductase (EC 1.1.1.330) (17-beta-hydroxysteroid dehydrogenase 12) (17-beta-HSD 12) (3-ketoacyl-CoA reductase) (KAR) (Estradiol 17-beta-dehydrogenase 12) (EC 1.1.1.62) (Short chain dehydrogenase/reductase family 12C member 1)	HSD17B12	294953	362299	383584	421284	309989	344845	199891	308334	272855	317889	218923	335903	244466	251936	214360	346945	358706	260360	290905	236921	37776.8	46481	45144.8	51427.6	16241.9	0.108884	0.12958	0.173394	0.176785	0.0685542	0.229822	0.0983717	0.238789	0.52762	No	No	Yes	No	No	Yes	No	No	No
sp|Q8N4C8|MINK1_HUMAN	Q8N4C8	MINK1_HUMAN	Misshapen-like kinase 1 (EC 2.7.11.1) (GCK family kinase MiNK) (MAPK/ERK kinase kinase kinase 6) (MEK kinase kinase 6) (MEKKK 6) (Misshapen/NIK-related kinase) (Mitogen-activated protein kinase kinase kinase kinase 6)	MINK1	456615	483131	542507	410058	582495	403786	723045	554000	521188	513244	517944	416443	632068	572089	478984	494084	465446	599411	482544	561047	35910.2	82805.6	88442.7	46779.5	62982.1	0.0726802	0.177906	0.147549	0.0969435	0.112258	0.22996	0.192925	0.811842	0.643527	No	No	Yes	No	No	Yes	No	No	No
sp|Q5JRX3|PREP_HUMAN	Q5JRX3	PREP_HUMAN	Presequence protease, mitochondrial (hPreP) (EC 3.4.24.-) (Pitrilysin metalloproteinase 1) (Metalloprotease 1) (hMP1)	PITRM1	79132.8	132205	140901	167784	163846	133620	62068.1	120139	74135.9	158980	225830	86632.5	58250.9	131962	87971.6	117413	155083	85447.7	157147	92728.3	27299.8	15261.9	25020.4	56841.9	30280	0.232511	0.0984108	0.292815	0.361711	0.326545	0.23011	0.0282999	0.962819	0.806168	Yes	No	Yes	No	No	Yes	No	Yes	No
sp|P00441|SODC_HUMAN	P00441	SODC_HUMAN	Superoxide dismutase [Cu-Zn] (EC 1.15.1.1) (Superoxide dismutase 1) (hSod1)	SOD1	6.47474e+06	8.62688e+06	7.99169e+06	9.03628e+06	6.34628e+06	6.31842e+06	6.93813e+06	7.26509e+06	8.96653e+06	7.21029e+06	5.72277e+06	7.74725e+06	8.1131e+06	8.05366e+06	7.30714e+06	7.69777e+06	7.23366e+06	7.72325e+06	6.89344e+06	7.82463e+06	902852	1.27469e+06	889205	856321	366726	0.117287	0.176217	0.115134	0.124223	0.0468681	0.230342	0.67901	0.769693	0.888716	No	No	No	No	No	No	No	Yes	No
sp|Q9Y2T2|AP3M1_HUMAN	Q9Y2T2	AP3M1_HUMAN	AP-3 complex subunit mu-1 (AP-3 adaptor complex mu3A subunit) (Adaptor-related protein complex 3 subunit mu-1) (Mu-adaptin 3A) (Mu3A-adaptin)	AP3M1	35780.1	43075	47620.5	183631	56219	31977.4	54991.2	38369.3	45978.7	16885.7	47005.2	2526.94	37482.3	41371.7	43656.8	42158.5	90609.1	46446.4	22139.3	40836.9	4877.09	66516.7	6793.95	18534.3	2548.94	0.115684	0.734106	0.146275	0.837167	0.0624175	0.230428	0.40314	0.23346	0.335708	No	No	No	No	No	No	No	No	No
sp|P26232-5|CTNA2_HUMAN	P26232-5	CTNA2_HUMAN	Catenin alpha-2 (Alpha N-catenin) (Alpha-catenin-related protein)	CTNNA2	2.21688e+06	2.05422e+06	2.15999e+06	2.43131e+06	2.36647e+06	2.05135e+06	2.74544e+06	2.32998e+06	2.08853e+06	2.39965e+06	2.21031e+06	1.50338e+06	2.41983e+06	2.28513e+06	2.64747e+06	2.1437e+06	2.28304e+06	2.38798e+06	2.03778e+06	2.45081e+06	67399	165955	271301	385706	149536	0.0314405	0.0726901	0.113611	0.189277	0.061015	0.230806	0.665051	0.455193	0.788493	No	No	No	No	No	No	No	No	No
sp|P52597|HNRPF_HUMAN	P52597	HNRPF_HUMAN	Heterogeneous nuclear ribonucleoprotein F (hnRNP F) (Nucleolin-like protein mcs94-1) [Cleaved into: Heterogeneous nuclear ribonucleoprotein F, N-terminally processed]	HNRNPF	11804.1	9195.85	13597.9	9246.06	10109.6	12455.1	9243.14	11127.1	1271.91	7873.6	13355.4	9702.06	1575.88	4607.9	11074.2	11532.6	10603.6	7214.06	10310.4	5752.65	1807.37	1355.84	4271.54	2278.91	3961.25	0.156718	0.127866	0.592114	0.221031	0.688596	0.231238	0.345044	0.883305	0.740678	No	No	No	No	No	No	No	No	No
sp|Q9C040|TRIM2_HUMAN	Q9C040	TRIM2_HUMAN	Tripartite motif-containing protein 2 (EC 2.3.2.27) (E3 ubiquitin-protein ligase TRIM2) (RING finger protein 86) (RING-type E3 ubiquitin transferase TRIM2)	TRIM2	1.48473e+06	1.34333e+06	1.46742e+06	1.27706e+06	1.59652e+06	1.35153e+06	1.25401e+06	1.64838e+06	1.66011e+06	1.49593e+06	1.17262e+06	1.67585e+06	1.29264e+06	1.22954e+06	1.18605e+06	1.43183e+06	1.40837e+06	1.52083e+06	1.44813e+06	1.23607e+06	62976.6	136470	188732	208201	43761.8	0.0439834	0.0968995	0.124098	0.143772	0.0354039	0.231454	0.53218	0.832349	0.106191	No	No	No	No	Yes	Yes	No	No	No
sp|P12268|IMDH2_HUMAN	P12268	IMDH2_HUMAN	Inosine-5'-monophosphate dehydrogenase 2 (IMP dehydrogenase 2) (IMPD 2) (IMPDH 2) (EC 1.1.1.205) (IMPDH-II)	IMPDH2	496660	32347.8	694771	937684	570631	498509	74336.7	194653	89920.2	1.19621e+06	28574.1	4.44652e+06	27565.3	19418.7	38095.4	407926	668941	119637	1.89043e+06	28359.8	277617	192297	53424.9	1.86923e+06	7645.42	0.680556	0.287465	0.446559	0.988783	0.269587	0.231681	0.0176557	0.409959	0.0750185	Yes	No	Yes	No	Yes	Yes	No	No	No
sp|Q6ICL3|TNG2_HUMAN	Q6ICL3	TNG2_HUMAN	Transport and Golgi organization protein 2 homolog	TANGO2	43063.4	35732.4	19084.2	30246.4	41060	42033.5	36468.7	34438.2	45748.5	42316.6	56151.2	43122.5	37919	29586.6	46273.1	32626.7	37780	38885.2	47196.7	37926.2	10032.8	5341.81	4923.43	6340.28	6812.25	0.307502	0.141393	0.126615	0.134337	0.179618	0.231681	0.840177	0.183479	0.879644	No	No	No	Yes	No	Yes	No	No	No
sp|O94919|ENDD1_HUMAN	O94919	ENDD1_HUMAN	Endonuclease domain-containing 1 protein (EC 3.1.30.-)	ENDOD1	296138	312556	307714	357349	280663	380683	229701	371003	384263	320750	246099	486734	253222	212687	277042	305469	339565	328322	351194	247650	6888.3	42725.5	69945.6	100570	26566.8	0.0225499	0.125824	0.21304	0.286366	0.107276	0.231967	0.855643	0.887642	0.201994	No	No	No	No	No	No	No	No	No
sp|O14964|HGS_HUMAN	O14964	HGS_HUMAN	Hepatocyte growth factor-regulated tyrosine kinase substrate (Hrs) (Protein pp110)	HGS	353533	347472	308922	461770	367261	350145	347344	328092	377023	392483	343684	319978	316988	317364	329961	336642	393058	350819	352049	321437	19756.9	49086	20126.7	30185.2	6029.11	0.0586881	0.124882	0.0573704	0.0857415	0.0187567	0.232339	0.32316	0.371136	0.119114	No	No	No	No	Yes	Yes	No	No	No
sp|Q8N6D5|ANR29_HUMAN	Q8N6D5	ANR29_HUMAN	Ankyrin repeat domain-containing protein 29	ANKRD29	35643.3	30280.2	37267.8	34444.7	32499.8	62452.7	22251.7	39996.1	31228	24654.1	35294.2	47555.7	21122.7	30042.1	26377	34397.1	43132.4	31158.6	35834.7	25847.3	2985.7	13684.5	7244.3	9357.31	3660.56	0.0868011	0.317268	0.232498	0.261124	0.141623	0.232527	0.335559	0.567312	0.407122	No	No	No	No	No	No	No	No	No
sp|Q9BT78|CSN4_HUMAN	Q9BT78	CSN4_HUMAN	COP9 signalosome complex subunit 4 (SGN4) (Signalosome subunit 4) (JAB1-containing signalosome subunit 4)	COPS4	637576	719363	720911	693013	734102	603848	705950	609110	685012	761829	652248	662080	657339	595836	653483	692617	676988	666690	692052	635553	38924.9	54369.8	41603.4	49502.8	28128.2	0.0561998	0.0803114	0.0624029	0.0715305	0.0442579	0.233168	0.84195	0.786412	0.430072	No	No	No	No	No	No	No	No	No
sp|Q4G0F5|VP26B_HUMAN	Q4G0F5	VP26B_HUMAN	Vacuolar protein sorting-associated protein 26B (Vesicle protein sorting 26B)	VPS26B	713642	654705	710587	646222	998767	769882	844820	858728	777811	799196	735852	490467	821835	877997	751101	692978	804957	827120	675172	816978	27092	146047	35325.6	133141	51918.8	0.0390951	0.181435	0.0427092	0.197196	0.0635498	0.233181	0.84496	0.405593	0.83054	No	No	No	No	No	No	No	No	No
sp|Q8NFZ8|CADM4_HUMAN	Q8NFZ8	CADM4_HUMAN	Cell adhesion molecule 4 (Immunoglobulin superfamily member 4C) (IgSF4C) (Nectin-like protein 4) (NECL-4) (TSLC1-like protein 2)	CADM4	1.33945e+06	1.41588e+06	1.30493e+06	1.61177e+06	1.02982e+06	1.74849e+06	685288	1.36228e+06	1.36815e+06	1.23583e+06	1.10474e+06	2.19784e+06	1.03267e+06	901417	1.12815e+06	1.35342e+06	1.46336e+06	1.13857e+06	1.5128e+06	1.02075e+06	46358.6	311599	320530	487339	92946.7	0.0342528	0.212934	0.281519	0.322143	0.0910575	0.233376	0.362258	0.909612	0.643786	No	No	No	No	No	No	No	No	No
sp|Q9Y6T7|DGKB_HUMAN	Q9Y6T7	DGKB_HUMAN	Diacylglycerol kinase beta (DAG kinase beta) (EC 2.7.1.107) (90 kDa diacylglycerol kinase) (Diglyceride kinase beta) (DGK-beta)	DGKB	221904	239060	290893	157653	452105	252775	358869	261826	203954	127833	248821	110021	195364	302637	217879	250619	287511	274883	162225	238627	29326.7	122693	63914.1	61662.9	46185.8	0.117017	0.426743	0.232514	0.380107	0.193549	0.233422	0.903518	0.266481	0.550998	No	No	No	No	No	No	No	No	No
sp|Q13098|CSN1_HUMAN	Q13098	CSN1_HUMAN	COP9 signalosome complex subunit 1 (SGN1) (Signalosome subunit 1) (G protein pathway suppressor 1) (GPS-1) (JAB1-containing signalosome subunit 1) (Protein MFH)	GPS1	499345	462016	544882	435799	583896	448729	531833	552240	486551	573104	514242	477382	549334	554273	590138	502081	489475	523541	521576	564582	33885.4	66974.7	27450.8	39421.2	18183.1	0.06749	0.13683	0.052433	0.0755808	0.0322064	0.233838	0.542086	0.590467	0.152735	No	No	No	No	Yes	Yes	No	No	No
sp|Q9H6U6|BCAS3_HUMAN	Q9H6U6	BCAS3_HUMAN	Breast carcinoma-amplified sequence 3 (GAOB1)	BCAS3	174442	160948	182806	160385	183047	174331	264854	213150	189343	148820	194417	129340	180536	187284	186283	172732	172587	222449	157526	184701	9004.98	9333.3	31520.6	27271.3	2973.1	0.0521326	0.0540787	0.141698	0.173123	0.0160968	0.23384	0.0985283	0.500932	0.167051	No	No	Yes	No	No	Yes	No	No	No
sp|O95886|DLGP3_HUMAN	O95886	DLGP3_HUMAN	Disks large-associated protein 3 (DAP-3) (PSD-95/SAP90-binding protein 3) (SAP90/PSD-95-associated protein 3) (SAPAP3)	DLGAP3	79646.2	125808	139816	109409	175621	93389.3	230502	97169.9	99222.1	99514.4	92515.4	43030.7	88151.4	146177	104815	115090	126140	142298	78353.5	113048	25706.8	35594.5	62375.3	25139.9	24393.8	0.223362	0.282182	0.438343	0.320852	0.215783	0.233914	0.766264	0.195887	0.570247	No	No	No	No	No	No	No	No	No
sp|P53396|ACLY_HUMAN	P53396	ACLY_HUMAN	ATP-citrate synthase (EC 2.3.3.8) (ATP-citrate (pro-S-)-lyase) (ACL) (Citrate cleavage enzyme)	ACLY	1.1384e+06	2.26118e+06	1.19902e+06	1.44242e+06	1.10073e+06	2.45053e+06	780692	2.05619e+06	2.27923e+06	2.47459e+06	2.0291e+06	2.3664e+06	980937	942682	2.59298e+06	1.53287e+06	1.66456e+06	1.70537e+06	2.29003e+06	1.50553e+06	515590	573003	660154	189715	769102	0.336356	0.344237	0.387104	0.082844	0.51085	0.233952	0.95053	0.216665	0.794201	No	No	No	No	No	No	No	No	No
sp|Q96BQ5|CC127_HUMAN	Q96BQ5	CC127_HUMAN	Coiled-coil domain-containing protein 127	CCDC127	8411.95	2001.31	562.448	9626.07	32705	11997.7	14552.3	10761.8	3747.17	19853.5	22531.6	10745.9	5761.44	11284.6	16358.7	3658.57	18109.6	9687.07	17710.3	11134.9	3412.09	10365.8	4476.14	5044.52	4327.6	0.93263	0.572394	0.462074	0.284835	0.388652	0.23435	0.350958	0.963282	0.758752	No	No	No	No	No	No	No	No	No
sp|P84243|H33_HUMAN	P84243	H33_HUMAN	Histone H3.3	H3-3A	2.60875e+06	3.20787e+06	2.59506e+06	3.72981e+06	2.63124e+06	2.54446e+06	2.47525e+06	1.84234e+06	2.57193e+06	2.74535e+06	3.99818e+06	2.62131e+06	2.80115e+06	2.31871e+06	2.26934e+06	2.80389e+06	2.9685e+06	2.2965e+06	3.12161e+06	2.46307e+06	285707	539491	323562	621895	239910	0.101896	0.181739	0.140893	0.199222	0.0974028	0.234879	0.205389	0.805536	0.590077	No	No	No	No	No	No	No	No	No
sp|O95865|DDAH2_HUMAN	O95865	DDAH2_HUMAN	N(G),N(G)-dimethylarginine dimethylaminohydrolase 2 (DDAH-2) (Dimethylarginine dimethylaminohydrolase 2) (EC 3.5.3.18) (DDAHII) (Dimethylargininase-2) (Protein G6a) (S-phase protein)	DDAH2	437081	516768	649721	327809	439500	307532	516899	413779	393644	355762	301452	422511	347331	195788	298900	534524	358280	441441	359908	280673	87713.1	58024.8	53986.8	49509	63195.3	0.164096	0.161954	0.122297	0.13756	0.225157	0.235261	0.211998	0.977371	0.0521486	No	No	Yes	No	Yes	Yes	No	Yes	No
sp|P54284|CACB3_HUMAN	P54284	CACB3_HUMAN	Voltage-dependent L-type calcium channel subunit beta-3 (CAB3) (Calcium channel voltage-dependent subunit beta 3)	CACNB3	163455	182465	253739	113872	204157	182477	280282	196403	169642	214796	116505	130308	173423	232201	202749	199886	166835	215442	153870	202791	38862.4	38482.6	47132	43448.6	23996.2	0.194423	0.230662	0.218769	0.282373	0.118329	0.235796	0.321746	0.767863	0.752164	No	No	No	No	No	No	No	No	No
sp|O14490-2|DLGP1_HUMAN	O14490-2	DLGP1_HUMAN	Disks large-associated protein 1 (DAP-1) (Guanylate kinase-associated protein) (hGKAP) (PSD-95/SAP90-binding protein 1) (SAP90/PSD-95-associated protein 1) (SAPAP1)	DLGAP1	280546	294701	225201	216356	263032	470491	259526	212905	261197	270086	373101	289526	308426	408375	613480	266816	316626	244543	310904	443427	29988.4	110455	22381.6	44690.4	126980	0.112393	0.34885	0.0915242	0.143743	0.28636	0.236259	0.41686	0.949112	0.0945954	No	No	No	No	Yes	Yes	No	No	No
sp|P03886|NU1M_HUMAN	P03886	NU1M_HUMAN	NADH-ubiquinone oxidoreductase chain 1 (EC 7.1.1.2) (NADH dehydrogenase subunit 1)	MT-ND1	425805	478648	406289	564457	436591	603137	378577	390052	333976	477134	532474	377730	328938	446885	374567	436914	534728	367535	462446	383463	30567.1	71167.5	24187.6	64021.8	48560.6	0.0699612	0.133091	0.0658105	0.138442	0.126637	0.236867	0.0346574	0.345747	0.699283	Yes	No	Yes	No	No	Yes	No	Yes	No
sp|Q99963|SH3G3_HUMAN	Q99963	SH3G3_HUMAN	Endophilin-A3 (EEN-B2) (Endophilin-3) (SH3 domain protein 2C) (SH3 domain-containing GRB2-like protein 3)	SH3GL3	998397	1.11021e+06	1.26851e+06	1.23606e+06	1.01345e+06	781947	1.30014e+06	1.17268e+06	1.12597e+06	1.3799e+06	1.02004e+06	705079	1.21175e+06	1.63034e+06	1.24806e+06	1.1257e+06	1.01049e+06	1.1996e+06	1.03501e+06	1.36338e+06	110816	185403	73606.4	275697	189348	0.0984416	0.183479	0.0613593	0.266372	0.138882	0.237307	0.2511	0.921902	0.317852	No	No	No	No	No	No	No	No	No
sp|Q9P0U1|TOM7_HUMAN	Q9P0U1	TOM7_HUMAN	Mitochondrial import receptor subunit TOM7 homolog (Translocase of outer membrane 7 kDa subunit homolog)	TOMM7	130294	3960.59	163434	141772	136620	142627	165005	121204	135283	188573	195542	121365	149646	125870	126216	99229.6	140340	140497	168493	133911	68710.5	2653.38	18257.6	33446.1	11127.8	0.69244	0.0189068	0.12995	0.198501	0.0830984	0.237589	0.990934	0.301009	0.68557	No	No	No	No	No	No	No	Yes	No
sp|O75955|FLOT1_HUMAN	O75955	FLOT1_HUMAN	Flotillin-1	FLOT1	2.97961e+06	2.36077e+06	2.76501e+06	1.92055e+06	3.9017e+06	1.97321e+06	2.66827e+06	2.32578e+06	3.7844e+06	2.67197e+06	3.41358e+06	1.9166e+06	3.06017e+06	3.24625e+06	3.61902e+06	2.7018e+06	2.59849e+06	2.92615e+06	2.66739e+06	3.30848e+06	256562	921760	622776	611148	232356	0.0949598	0.35473	0.212831	0.229119	0.0702305	0.237821	0.698386	0.934028	0.461619	No	No	No	No	No	No	No	No	No
sp|Q9BSF4|TIM29_HUMAN	Q9BSF4	TIM29_HUMAN	Mitochondrial import inner membrane translocase subunit Tim29 (TIM29)	TIMM29	12088.6	16734.5	9204.53	18990.6	16030	11817.3	14395.9	24088.6	13075.7	15687	23990.7	13676.6	26871.5	23438.1	19133.7	12675.9	15612.6	17186.7	17784.8	23147.8	3102.04	2943.33	4910	4464.35	3165.58	0.24472	0.188523	0.285686	0.251021	0.136755	0.238049	0.71719	0.596415	0.222488	No	No	No	No	No	No	No	Yes	No
sp|Q6KCM7-3|SCMC2_HUMAN	Q6KCM7-3	SCMC2_HUMAN	Calcium-binding mitochondrial carrier protein SCaMC-2 (Mitochondrial ATP-Mg/Pi carrier protein 3) (Mitochondrial Ca(2+)-dependent solute carrier protein 3) (Small calcium-binding mitochondrial carrier protein 2) (Solute carrier family 25 member 25)	SLC25A25	446820	449191	500839	559568	452320	700173	515587	501587	406169	494710	649164	449696	390091	451802	478138	465617	570687	474448	531190	440010	24924.8	101491	48617.3	85420.5	36899.6	0.0535308	0.177839	0.102471	0.16081	0.0838607	0.238065	0.293088	0.695341	0.469595	No	No	No	No	No	No	No	No	No
sp|P02649|APOE_HUMAN	P02649	APOE_HUMAN	Apolipoprotein E (Apo-E)	APOE	2.67087e+06	2.99917e+06	3.14515e+06	2.2532e+06	4.25246e+06	2.00249e+06	3.40563e+06	3.85384e+06	2.41337e+06	2.54235e+06	2.75334e+06	1.77934e+06	3.20862e+06	3.7863e+06	2.27998e+06	2.93839e+06	2.83605e+06	3.22428e+06	2.35834e+06	3.09163e+06	198335	1.00677e+06	601888	418382	620493	0.0674979	0.354991	0.186674	0.177405	0.200701	0.238086	0.664096	0.569037	0.838825	No	No	No	No	No	No	No	No	No
sp|Q9GZT4|SRR_HUMAN	Q9GZT4	SRR_HUMAN	Serine racemase (EC 5.1.1.18) (D-serine ammonia-lyase) (D-serine dehydratase) (EC 4.3.1.18) (L-serine ammonia-lyase) (L-serine dehydratase) (EC 4.3.1.17)	SRR	96248.1	93845.7	116022	69650.5	128169	47262.2	132910	156280	80734.3	53044	126434	35295.2	120057	122832	93933.4	102039	81693.8	123308	71591	112274	9936.45	34110.1	31579.8	39450.8	13018.2	0.0973792	0.417536	0.256105	0.551058	0.11595	0.238307	0.274208	0.797683	0.671502	No	No	No	No	No	No	No	No	No
sp|Q9Y2Z9|COQ6_HUMAN	Q9Y2Z9	COQ6_HUMAN	Ubiquinone biosynthesis monooxygenase COQ6, mitochondrial (EC 1.14.13.-) (Coenzyme Q10 monooxygenase 6)	COQ6	117463	39126.6	112524	73650.3	118950	157939	87819.8	55067.7	64505.5	96683	127040	86417.1	94482.5	74672.9	85141.4	89704.3	116846	69131	103380	84765.6	35820.6	34442.7	13765.2	17247.3	8091.59	0.399319	0.294769	0.199118	0.166834	0.0954584	0.239188	0.142998	0.646948	0.238361	No	No	No	No	No	No	No	Yes	No
sp|Q96S90|LYSM1_HUMAN	Q96S90	LYSM1_HUMAN	LysM and putative peptidoglycan-binding domain-containing protein 1	LYSMD1	65980.1	62336	59509.6	43782.1	68829.6	51121.3	79619	61412.6	70266	48417.4	64536.7	27105.6	52542.2	84878.7	62543.3	62608.5	54577.7	70432.5	46686.6	66654.7	2648.59	10513.6	7433.66	15330.2	13517.6	0.042304	0.192636	0.105543	0.328363	0.202801	0.239233	0.156588	0.580637	0.746552	No	No	Yes	No	No	Yes	No	No	No
sp|P08123|CO1A2_HUMAN	P08123	CO1A2_HUMAN	Collagen alpha-2(I) chain (Alpha-2 type I collagen)	COL1A2	1.06548e+06	1.38194e+06	1.3688e+06	2.77541e+06	105950	105096	6.3944e+06	224908	436430	222049	691159	222775	1.41394e+06	223116	3.43574e+06	1.27208e+06	995485	2.35191e+06	378661	1.69093e+06	146181	1.2586e+06	2.85977e+06	220970	1.32609e+06	0.114915	1.2643	1.21594	0.583555	0.784238	0.239577	0.572446	0.532314	0.78158	No	No	No	No	No	No	No	No	No
sp|P23677|IP3KA_HUMAN	P23677	IP3KA_HUMAN	Inositol-trisphosphate 3-kinase A (EC 2.7.1.127) (Inositol 1,4,5-trisphosphate 3-kinase A) (IP3 3-kinase A) (IP3K A) (InsP 3-kinase A)	ITPKA	372352	310413	383569	369316	418133	253098	568323	290864	327151	322704	321233	195448	304098	417339	340296	355445	346849	395446	279795	353911	32169.7	69222.8	123137	59645.6	47222	0.0905055	0.199576	0.311387	0.213176	0.133429	0.240332	0.652052	0.357981	0.679077	No	No	No	No	No	No	No	No	No
sp|Q96FC7|PHIPL_HUMAN	Q96FC7	PHIPL_HUMAN	Phytanoyl-CoA hydroxylase-interacting protein-like	PHYHIPL	1.98282e+06	2.28468e+06	2.05188e+06	2.23282e+06	1.98194e+06	2.09707e+06	2.32018e+06	2.39335e+06	3.19638e+06	2.58283e+06	2.64836e+06	2.08663e+06	1.96115e+06	2.31537e+06	2.19207e+06	2.10646e+06	2.10394e+06	2.63664e+06	2.43927e+06	2.1562e+06	129133	102536	396923	250785	146817	0.0613032	0.0487351	0.150541	0.102811	0.0680905	0.240387	0.139982	0.15496	0.183662	No	No	No	No	No	No	No	No	No
sp|P49441|INPP_HUMAN	P49441	INPP_HUMAN	Inositol polyphosphate 1-phosphatase (IPP) (IPPase) (EC 3.1.3.57)	INPP1	188639	226563	218855	234003	185022	212570	201383	255622	202176	261469	173415	270668	210211	180734	180128	211352	210532	219727	235184	190358	16366.2	20048.5	25383.7	43838.3	14040.7	0.0774357	0.0952282	0.115524	0.1864	0.0737597	0.240502	0.708214	0.509565	0.225454	No	No	No	No	No	No	No	No	No
sp|Q12906|ILF3_HUMAN	Q12906	ILF3_HUMAN	Interleukin enhancer-binding factor 3 (Double-stranded RNA-binding protein 76) (DRBP76) (M-phase phosphoprotein 4) (MPP4) (Nuclear factor associated with dsRNA) (NFAR) (Nuclear factor of activated T-cells 90 kDa) (NF-AT-90) (Translational control protein 80) (TCP80)	ILF3	209927	260413	275687	225014	251806	350630	220269	241067	280576	266809	220621	239030	217226	192931	238581	248676	275817	247304	242153	216246	28099.9	54019.9	25012.2	18984.7	18649.2	0.112998	0.195854	0.101139	0.0783996	0.0862405	0.240619	0.535332	0.452481	0.231949	No	No	No	No	No	No	No	Yes	No
sp|P09471|GNAO_HUMAN	P09471	GNAO_HUMAN	Guanine nucleotide-binding protein G(o) subunit alpha	GNAO1	1.22713e+08	1.17616e+08	1.10793e+08	1.07295e+08	1.36037e+08	9.63479e+07	1.37631e+08	1.06656e+08	1.16171e+08	1.17715e+08	1.13458e+08	7.32269e+07	1.09327e+08	1.38133e+08	1.24745e+08	1.17041e+08	1.13227e+08	1.20152e+08	1.01466e+08	1.24068e+08	4.88322e+06	1.67372e+07	1.29551e+07	2.00439e+07	1.17698e+07	0.0417223	0.14782	0.107822	0.197542	0.0948652	0.24108	0.667591	0.558815	0.76752	No	No	No	No	No	No	No	No	No
sp|Q05469|LIPS_HUMAN	Q05469	LIPS_HUMAN	Hormone-sensitive lipase (HSL) (EC 3.1.1.79)	LIPE	125207	107284	138197	127733	77372.5	155430	69380.6	266253	159860	159092	67467.5	390479	96248.2	40110.2	79210.3	123563	120178	165165	205679	71856.2	12673.8	32311.4	80460.4	135921	23500.8	0.10257	0.268862	0.487152	0.66084	0.327053	0.24197	0.50379	0.435592	0.190542	No	No	No	No	No	No	No	No	No
sp|Q14197|ICT1_HUMAN	Q14197	ICT1_HUMAN	Peptidyl-tRNA hydrolase ICT1, mitochondrial (EC 3.1.1.29) (39S ribosomal protein L58, mitochondrial) (MRP-L58) (Digestion substraction 1) (DS-1) (Immature colon carcinoma transcript 1 protein) (Mitochondrial large ribosomal subunit protein mL62)	MRPL58	37984	65014.9	77389.2	74786	90753.3	124649	30405.4	81458.7	41416.2	67274.3	78487.7	74080.7	69762.2	63959	70324.2	60129.4	96729.4	51093.4	73280.9	68015.1	16453.9	20790.4	21937	4612.64	2877.29	0.273641	0.214934	0.42935	0.0629447	0.0423037	0.242605	0.0996041	0.194426	0.34027	No	No	Yes	No	No	Yes	No	Yes	No
sp|P05164-3|PERM_HUMAN	P05164-3	PERM_HUMAN	Myeloperoxidase (MPO) (EC 1.11.2.2) [Cleaved into: Myeloperoxidase; 89 kDa myeloperoxidase; 84 kDa myeloperoxidase; Myeloperoxidase light chain; Myeloperoxidase heavy chain]	MPO	49025.7	22807.5	56158.4	57449.8	25526.6	35321	29677	35165.3	26600.5	28832.3	26834.4	36205.8	171096	49551.8	42799.6	42663.9	39432.5	30480.9	30624.2	87815.8	14339.4	13352.9	3542.48	4030.17	58952.5	0.336101	0.338628	0.116219	0.131601	0.67132	0.242901	0.411326	0.42228	0.241712	No	No	No	No	No	No	No	No	No
sp|O00422|SAP18_HUMAN	O00422	SAP18_HUMAN	Histone deacetylase complex subunit SAP18 (18 kDa Sin3-associated polypeptide) (2HOR0202) (Cell growth-inhibiting gene 38 protein) (Sin3-associated polypeptide p18)	SAP18	22064.9	21429.5	24214.6	22609.3	20566.9	18536.4	21598.8	28272.5	23940.2	28285.6	24668.1	24721.7	23883.3	17732.2	25318.9	22569.7	20570.9	24603.8	25891.8	22311.5	1191.73	1662.73	2764.64	1692.8	3290.61	0.0528021	0.0808294	0.112366	0.0653798	0.147485	0.243041	0.151813	0.0338155	0.492639	Yes	No	Yes	Yes	No	Yes	No	No	No
sp|Q9NQC3-2|RTN4_HUMAN	Q9NQC3-2	RTN4_HUMAN	#N/A	RTN4_HUMAN	126147	168131	168601	170588	197776	117271	190335	212498	174742	172189	188404	206201	177478	94148.1	175569	154293	161879	192525	188932	149065	19903.2	33438.3	15491.7	13890.5	38839.9	0.128996	0.206564	0.080466	0.0735216	0.260557	0.243466	0.304789	0.350276	0.21555	No	No	No	No	No	No	Yes	No	No
sp|Q99569|PKP4_HUMAN	Q99569	PKP4_HUMAN	Plakophilin-4 (p0071)	PKP4	20781.4	30454.3	3063.36	20667.9	25146.7	18849.5	32930.3	3422.54	7860.31	30780.8	32352.3	27170.1	29206.8	27810.9	25815.2	18099.7	21554.7	14737.7	30101	27611	11341.9	2646.2	12991	2169.53	1391.8	0.626638	0.122766	0.881483	0.072075	0.0504075	0.243643	0.507396	0.0241853	0.23593	Yes	No	No	Yes	No	Yes	No	No	No
sp|Q8NBF6|AVL9_HUMAN	Q8NBF6	AVL9_HUMAN	Late secretory pathway protein AVL9 homolog	AVL9	497811	492112	504106	394352	627854	439058	680453	560298	432531	524123	377276	229940	508655	576540	433181	498010	487088	557761	377113	506125	4898.89	101196	101230	120100	58553.4	0.00983694	0.207757	0.181493	0.318471	0.11569	0.24384	0.523479	0.37808	0.566191	No	No	No	No	No	No	No	No	No
sp|Q9NWB1|RFOX1_HUMAN	Q9NWB1	RFOX1_HUMAN	RNA binding protein fox-1 homolog 1 (Ataxin-2-binding protein 1) (Fox-1 homolog A) (Hexaribonucleotide-binding protein 1)	RBFOX1	107264	46319.9	45295.9	53260.2	34365.8	61060.2	43283.2	27398.9	39879.6	47400.1	50530.7	44544.2	35400.3	39259.5	49359.4	66293.4	49562.1	36853.9	47491.7	41339.7	28973.9	11207.3	6828.56	2444.8	5885.57	0.437055	0.226126	0.185287	0.0514785	0.142371	0.24395	0.242714	0.811113	0.520421	No	No	No	No	No	No	No	No	No
sp|Q8TEA8|DTD1_HUMAN	Q8TEA8	DTD1_HUMAN	D-aminoacyl-tRNA deacylase 1 (DTD) (EC 3.1.1.96) (DNA-unwinding element-binding protein B) (DUE-B) (Gly-tRNA(Ala) deacylase) (Histidyl-tRNA synthase-related)	DTD1	412957	439008	498026	523726	487286	420444	460944	347150	414647	466533	529305	378858	396235	188235	432055	449997	477152	407580	458232	338841	35587.8	42769.3	46724	61699.8	107494	0.0790846	0.0896344	0.114637	0.134647	0.317241	0.244778	0.195316	0.739533	0.453516	No	No	Yes	No	No	Yes	No	No	No
sp|P15531|NDKA_HUMAN	P15531	NDKA_HUMAN	Nucleoside diphosphate kinase A (NDK A) (NDP kinase A) (EC 2.7.4.6) (Granzyme A-activated DNase) (GAAD) (Metastasis inhibition factor nm23) (NM23-H1) (Tumor metastatic process-associated protein)	NME1	94352.7	218563	242487	252369	118225	127701	178307	168376	170765	191670	195857	176595	290190	177399	231739	185134	166098	172483	188041	233109	64931.1	61125.2	4232.28	8271.83	46057.3	0.350724	0.368006	0.0245374	0.0439895	0.197578	0.24484	0.889976	0.641339	0.13739	No	No	No	No	No	No	No	Yes	No
sp|P42167|LAP2B_HUMAN	P42167	LAP2B_HUMAN	Lamina-associated polypeptide 2, isoforms beta/gamma (Thymopoietin, isoforms beta/gamma) (TP beta/gamma) (Thymopoietin-related peptide isoforms beta/gamma) (TPRP isoforms beta/gamma) [Cleaved into: Thymopoietin (TP) (Splenin); Thymopentin (TP5)]	TMPO	56813	34233.9	54016.5	40403.3	38789.6	55111.9	36775.2	43201.2	49870.8	36470.2	60526.3	50634.4	44731.2	31848	38728	48354.5	44768.2	43282.4	49210.3	38435.7	10049.8	7343.67	5346.54	9872.37	5263.64	0.207836	0.164037	0.123527	0.200616	0.136946	0.244866	0.828415	0.636548	0.412632	No	No	No	No	No	No	No	No	No
sp|P39023|RL3_HUMAN	P39023	RL3_HUMAN	60S ribosomal protein L3 (HIV-1 TAR RNA-binding protein B) (TARBP-B) (Large ribosomal subunit protein uL3)	RPL3	78978	60054.3	81952.2	337457	73374.3	119991	73692.7	81931.7	78001.1	97590.1	96740.2	72326.8	84737.1	76635.4	61480.5	73661.5	176941	77875.2	88885.7	74284.3	9698.05	115087	3364.71	11714.1	9638.9	0.131657	0.650424	0.0432064	0.131788	0.129757	0.245084	0.290555	0.342307	0.644997	No	No	No	No	No	No	No	No	No
sp|P24043|LAMA2_HUMAN	P24043	LAMA2_HUMAN	Laminin subunit alpha-2 (Laminin M chain) (Laminin-12 subunit alpha) (Laminin-2 subunit alpha) (Laminin-4 subunit alpha) (Merosin heavy chain)	LAMA2	9969.79	18124.2	14814.6	16938.7	26692.6	23876.5	13526.7	15789.3	14224.4	7915.59	13991.1	12174.5	25633.6	14782.2	12085.4	14302.9	22502.6	14513.5	11360.4	17500.4	3348.64	4098.78	946.038	2546.25	5855.46	0.234123	0.182147	0.0651835	0.224134	0.33459	0.245457	0.0548911	0.0309173	0.515694	Yes	No	Yes	Yes	No	Yes	No	No	No
sp|P40925|MDHC_HUMAN	P40925	MDHC_HUMAN	Malate dehydrogenase, cytoplasmic (EC 1.1.1.37) (Cytosolic malate dehydrogenase) (Diiodophenylpyruvate reductase) (EC 1.1.1.96)	MDH1	3.91386e+07	3.74494e+07	4.13368e+07	4.92526e+07	3.94255e+07	3.62376e+07	3.4984e+07	3.9287e+07	3.8908e+07	3.91861e+07	3.64222e+07	4.18395e+07	3.55314e+07	3.73154e+07	3.76732e+07	3.93082e+07	4.16386e+07	3.77264e+07	3.91493e+07	3.684e+07	1.59155e+06	5.53897e+06	1.9453e+06	2.21174e+06	936778	0.0404889	0.133025	0.0515633	0.056495	0.0254283	0.24554	0.39933	0.586753	0.592676	No	No	No	No	No	No	No	No	No
sp|P30419|NMT1_HUMAN	P30419	NMT1_HUMAN	Glycylpeptide N-tetradecanoyltransferase 1 (EC 2.3.1.97) (Myristoyl-CoA:protein N-myristoyltransferase 1) (NMT 1) (Type I N-myristoyltransferase) (Peptide N-myristoyltransferase 1)	NMT1	146304	139760	164927	141147	183033	157552	134744	135646	146609	169118	146832	120258	137376	114774	120083	150330	160577	139000	145403	124078	10661.8	17233.3	5393.33	19972.5	9650.24	0.0709225	0.107321	0.038801	0.13736	0.0777758	0.24555	0.166317	0.461584	0.128909	No	No	No	No	Yes	Yes	No	Yes	No
sp|Q01064|PDE1B_HUMAN	Q01064	PDE1B_HUMAN	Calcium/calmodulin-dependent 3',5'-cyclic nucleotide phosphodiesterase 1B (Cam-PDE 1B) (EC 3.1.4.17) (63 kDa Cam-PDE)	PDE1B	186473	149988	215007	125124	181651	134007	118117	147311	167546	151780	158930	118994	129815	123291	125924	183823	146927	144325	143234	126343	26609.9	24819.9	20289.3	17387.6	2680.21	0.144758	0.168926	0.140581	0.121393	0.0212137	0.246074	0.914127	0.871542	0.281898	No	No	No	No	No	No	No	No	No
sp|Q9UBS4|DJB11_HUMAN	Q9UBS4	DJB11_HUMAN	DnaJ homolog subfamily B member 11 (APOBEC1-binding protein 2) (ABBP-2) (DnaJ protein homolog 9) (ER-associated DNAJ) (ER-associated Hsp40 co-chaperone) (Endoplasmic reticulum DNA J domain-containing protein 3) (ER-resident protein ERdj3) (ERdj3) (ERj3p) (HEDJ) (Human DnaJ protein 9) (hDj-9) (PWP1-interacting protein 4)	DNAJB11	21686.5	20744.7	29718.7	20995.6	18021.4	25014.5	24816.3	18767.8	24461.2	30050.6	24399.4	17216.5	20164.5	15949.5	19519	24049.9	21343.9	22681.8	23888.8	18544.3	4026.79	2865.51	2771.37	5251.91	1853.65	0.167434	0.134255	0.122185	0.219848	0.0999578	0.246276	0.659802	0.579885	0.154124	No	No	No	No	Yes	Yes	No	No	No
sp|O60240|PLIN1_HUMAN	O60240	PLIN1_HUMAN	Perilipin-1 (Lipid droplet-associated protein)	PLIN1	37997.3	43072.7	54013.7	43893.3	45552.7	49660.6	27461.7	81570.5	49291.1	55115.5	59005.8	36520.9	38377.8	35573.9	45823	45027.9	46368.9	52774.4	50214	39924.9	6683.24	2424.17	22226.7	9811.9	4324.83	0.148424	0.05228	0.421165	0.195401	0.108324	0.2463	0.706091	0.619091	0.467225	No	No	No	No	No	No	No	No	No
sp|O94856-5|NFASC_HUMAN	O94856-5	NFASC_HUMAN	#N/A	NFASC_HUMAN	55095.9	64317.6	55524.5	49626.4	47363.6	90260.8	10784.4	5646.01	60149.1	52222.5	21471.3	172097	18764.6	1051.22	34777	58312.7	62417	25526.5	81930.4	18197.6	4249.73	19710.3	24571.6	64981.9	13774.3	0.0728784	0.315784	0.962591	0.793135	0.756932	0.24634	0.173019	0.705258	0.731559	No	No	Yes	No	No	Yes	No	No	No
sp|O95372|LYPA2_HUMAN	O95372	LYPA2_HUMAN	Acyl-protein thioesterase 2 (APT-2) (EC 3.1.2.-) (Lysophospholipase II) (LPL-II) (LysoPLA II)	LYPLA2	92257.1	85869.3	123539	74608	105152	65713.1	34631.4	14227.3	96860	111887	102612	112481	90535.7	22718.6	107508	100555	81824.5	48572.9	108994	73587.6	16460	16890.3	35145.5	4518.77	36631.1	0.163691	0.206421	0.723562	0.0414591	0.497789	0.246413	0.294284	0.0929056	0.524264	No	No	No	Yes	No	Yes	No	No	No
sp|P02760|AMBP_HUMAN	P02760	AMBP_HUMAN	Protein AMBP [Cleaved into: Alpha-1-microglobulin (Protein HC) (Alpha-1 microglycoprotein) (Complex-forming glycoprotein heterogeneous in charge); Inter-alpha-trypsin inhibitor light chain (ITI-LC) (Bikunin) (EDC1) (HI-30) (Uronic-acid-rich protein); Trypstatin]	AMBP	60015.1	4819.4	63062.6	83871.4	5667.09	7409.66	59544.5	46911.6	151901	3521.51	33554.4	16091.3	43084.7	40884.9	239745	42632.4	32316.1	86119.2	17722.4	107905	26766.7	36462.1	46800.1	12315	93229.6	0.62785	1.1283	0.543434	0.694884	0.863997	0.246535	0.268935	0.620208	0.782424	No	No	No	No	No	No	No	No	No
sp|Q9H9T3|ELP3_HUMAN	Q9H9T3	ELP3_HUMAN	Elongator complex protein 3 (hELP3) (Protein lysine acetyltransferase ELP3) (EC 2.3.1.-) (tRNA uridine(34) acetyltransferase) (EC 2.3.1.-)	ELP3	34917.2	32183.4	43239.2	36535	27138.9	32031	37467.5	46459.8	26654.1	48016.5	38243.3	36273.6	31944.6	39298.9	34057.4	36779.9	31901.6	36860.4	40844.5	35100.3	4701.8	3837.03	8097.03	5134.76	3091.62	0.127836	0.120277	0.219667	0.125715	0.0880796	0.246789	0.477565	0.119755	0.788229	No	No	No	Yes	No	Yes	No	No	No
sp|Q9NRV9|HEBP1_HUMAN	Q9NRV9	HEBP1_HUMAN	Heme-binding protein 1 (p22HBP)	HEBP1	453466	576438	625388	475403	424553	538771	454497	597528	505210	517900	549105	770157	482670	479520	541891	551764	479576	519078	612387	501360	72322.7	46722.8	59209.9	112285	28688.4	0.131075	0.0974253	0.114067	0.183356	0.0572211	0.246932	0.500012	0.197379	0.722685	No	No	No	No	No	No	No	No	No
sp|Q9UNS2|CSN3_HUMAN	Q9UNS2	CSN3_HUMAN	COP9 signalosome complex subunit 3 (SGN3) (Signalosome subunit 3) (JAB1-containing signalosome subunit 3)	COPS3	285892	295598	285925	278466	331982	299127	326258	289041	281133	325070	297713	262482	269690	259906	278789	289138	303192	298811	295088	269462	4567.58	22035.8	19674.6	25618.9	7710.66	0.0157972	0.0726793	0.065843	0.0868177	0.028615	0.247002	0.844133	0.751573	0.120977	No	No	No	No	Yes	Yes	No	No	No
sp|P37840|SYUA_HUMAN	P37840	SYUA_HUMAN	Alpha-synuclein (Non-A beta component of AD amyloid) (Non-A4 component of amyloid precursor) (NACP)	SNCA	7.2365e+06	5.86106e+06	6.614e+06	5.51071e+06	1.11795e+07	5.76065e+06	1.28346e+07	7.60053e+06	6.27643e+06	5.73069e+06	5.92554e+06	3.14384e+06	7.89429e+06	9.34014e+06	4.46939e+06	6.57052e+06	7.48361e+06	8.90386e+06	4.93336e+06	7.23461e+06	562361	2.61536e+06	2.83155e+06	1.26788e+06	2.04246e+06	0.0855885	0.349479	0.318014	0.257001	0.282318	0.247246	0.62983	0.282453	0.536019	No	No	No	No	No	No	Yes	Yes	No
sp|P0DJ93|SIM13_HUMAN	P0DJ93	SIM13_HUMAN	Small integral membrane protein 13	SMIM13	1626.21	4411.18	5863.18	7645.28	3207.78	5717.3	7155.9	3845.36	1469.4	5788.46	6685.04	4096.79	1341.95	5632.08	3694.1	3966.86	5523.45	4156.88	5523.43	3556.04	1758.04	1816.78	2331.93	1073.14	1754.16	0.443181	0.328921	0.560981	0.194289	0.493289	0.247468	0.548938	0.999988	0.785378	No	No	No	No	No	No	No	No	No
sp|P69891|HBG1_HUMAN	P69891	HBG1_HUMAN	Hemoglobin subunit gamma-1 (Gamma-1-globin) (Hb F Agamma) (Hemoglobin gamma-1 chain) (Hemoglobin gamma-A chain)	HBG1	669974	693327	681240	32353.4	192397	207171	768410	1.34622e+06	253154	16309.2	347683	383328	857668	3.1858e+06	310636	681514	143974	789262	249107	1.45137e+06	9535.78	79157.6	446487	165255	1.2466e+06	0.0139921	0.549806	0.565702	0.663389	0.858911	0.247739	0.11447	0.462646	0.518498	No	No	Yes	No	No	Yes	No	No	No
sp|P20591|MX1_HUMAN	P20591	MX1_HUMAN	Interferon-induced GTP-binding protein Mx1 (Interferon-induced protein p78) (IFI-78K) (Interferon-regulated resistance GTP-binding protein MxA) (Myxoma resistance protein 1) (Myxovirus resistance protein 1) [Cleaved into: Interferon-induced GTP-binding protein Mx1, N-terminally processed]	MX1	421377	473804	441994	176720	72658.6	188021	562561	148689	1.68087e+06	261576	179152	108487	619127	102677	1.53423e+06	445725	145800	797373	183072	752010	21565.1	51924.1	647171	62559.8	591933	0.0483821	0.356132	0.811629	0.341723	0.787135	0.247839	0.228827	0.552107	0.945202	No	No	No	No	No	No	No	No	No
sp|Q96JE9|MAP6_HUMAN	Q96JE9	MAP6_HUMAN	Microtubule-associated protein 6 (MAP-6) (Stable tubule-only polypeptide) (STOP)	MAP6	2.91676e+06	2.8877e+06	2.93214e+06	2.52242e+06	3.23255e+06	2.94821e+06	3.4829e+06	2.99041e+06	2.5608e+06	2.49323e+06	2.83873e+06	1.82294e+06	3.04379e+06	3.18875e+06	2.44406e+06	2.9122e+06	2.90106e+06	3.01137e+06	2.38497e+06	2.8922e+06	18428.1	291819	376737	421701	322363	0.00632789	0.100591	0.125105	0.176816	0.11146	0.247935	0.759813	0.227761	0.751037	No	No	No	No	No	No	No	No	No
sp|O95670|VATG2_HUMAN	O95670	VATG2_HUMAN	V-type proton ATPase subunit G 2 (V-ATPase subunit G 2) (V-ATPase 13 kDa subunit 2) (Vacuolar proton pump subunit G 2)	ATP6V1G2	1.86157e+06	1.96515e+06	2.05857e+06	2.21224e+06	1.91867e+06	1.57225e+06	1.775e+06	1.64005e+06	1.60153e+06	1.8783e+06	1.68827e+06	1.22249e+06	1.75886e+06	2.08007e+06	1.83253e+06	1.96176e+06	1.90105e+06	1.67219e+06	1.59635e+06	1.89049e+06	80461.1	261575	74377.5	275508	137385	0.0410147	0.137595	0.0444791	0.172586	0.072672	0.248014	0.299785	0.320048	0.119334	No	No	No	No	Yes	Yes	No	No	No
sp|Q9NRH3|TBG2_HUMAN	Q9NRH3	TBG2_HUMAN	Tubulin gamma-2 chain (Gamma-2-tubulin)	TUBG2	114321	117236	125518	66983.7	132570	128837	110529	119861	109712	106772	85621.9	87700.4	97187.1	101979	120203	119025	109464	113367	93364.9	106456	4742.9	30076.6	4603.95	9518.38	9915.5	0.0398479	0.274763	0.040611	0.101948	0.0931415	0.249232	0.864863	0.510411	0.421861	No	No	No	No	No	No	No	No	No
sp|Q9UH99|SUN2_HUMAN	Q9UH99	SUN2_HUMAN	SUN domain-containing protein 2 (Protein unc-84 homolog B) (Rab5-interacting protein) (Rab5IP) (Sad1/unc-84 protein-like 2)	SUN2	8603.91	15917.6	8988.75	8057.23	11136.5	22779.6	10158.9	6555.03	11571.1	13132	13688.3	19074.6	14365.9	6897.94	12703.7	11170.1	13991.1	9428.32	15298.3	11322.5	3360.69	6340.26	2111.94	2679.89	3201.39	0.300865	0.453163	0.223999	0.175175	0.282746	0.249311	0.388931	0.801542	0.523361	No	No	No	No	No	No	No	No	No
sp|Q15049|MLC1_HUMAN	Q15049	MLC1_HUMAN	Membrane protein MLC1	MLC1	165032	155683	224299	90755.4	183039	160912	153096	203109	220150	157755	216254	169107	132558	172916	151309	181671	144902	192118	181039	152261	30383.2	39338.5	28456.4	25328.7	16489.6	0.167242	0.271484	0.148119	0.139908	0.108298	0.249364	0.241033	0.336087	0.16171	No	No	No	No	No	No	No	No	No
sp|P13798|ACPH_HUMAN	P13798	ACPH_HUMAN	Acylamino-acid-releasing enzyme (AARE) (EC 3.4.19.1) (Acyl-peptide hydrolase) (APH) (Acylaminoacyl-peptidase) (Oxidized protein hydrolase) (OPH)	APEH	822297	800109	848690	881444	811007	735514	845972	743009	889599	929388	850046	777326	801639	657343	823094	823699	809322	826193	852253	760692	19857.9	59587.7	61457.5	62098.8	73601.8	0.0241082	0.0736267	0.0743864	0.0728642	0.0967563	0.24993	0.794271	0.519439	0.388722	No	No	No	No	No	No	No	No	No
sp|P12236|ADT3_HUMAN	P12236	ADT3_HUMAN	ADP/ATP translocase 3 (ADP,ATP carrier protein 3) (ADP,ATP carrier protein, isoform T2) (ANT 2) (Adenine nucleotide translocator 3) (ANT 3) (Solute carrier family 25 member 6) [Cleaved into: ADP/ATP translocase 3, N-terminally processed]	SLC25A6	4.13384e+06	3.78434e+06	5.24595e+06	5.42728e+06	5.33323e+06	5.0937e+06	5.19361e+06	4.66866e+06	3.30876e+06	4.76807e+06	5.19812e+06	3.24253e+06	4.69556e+06	6.3568e+06	5.25401e+06	4.38804e+06	5.28474e+06	4.39034e+06	4.4029e+06	5.43545e+06	623186	140437	794254	839084	690228	0.142019	0.026574	0.180909	0.190575	0.126986	0.250119	0.191912	0.216561	0.23283	No	No	No	No	No	No	No	Yes	No
sp|O43765|SGTA_HUMAN	O43765	SGTA_HUMAN	Small glutamine-rich tetratricopeptide repeat-containing protein alpha (Alpha-SGT) (Vpu-binding protein) (UBP)	SGTA	51759.4	90317.7	121775	86250.6	49087.3	60365.6	37172.4	78792.2	73121	89267	89876.4	30085.3	101805	78252.8	127422	87950.8	65234.5	63028.5	69742.9	102493	28632.8	15557.6	18429.1	28043.2	20079	0.325555	0.238487	0.292393	0.402095	0.195906	0.250455	0.903321	0.852107	0.109965	No	No	No	No	Yes	Yes	No	No	No
sp|P49821|NDUV1_HUMAN	P49821	NDUV1_HUMAN	NADH dehydrogenase [ubiquinone] flavoprotein 1, mitochondrial (EC 7.1.1.2) (Complex I-51kD) (CI-51kD) (NADH dehydrogenase flavoprotein 1) (NADH-ubiquinone oxidoreductase 51 kDa subunit)	NDUFV1	4.45409e+06	4.19974e+06	4.47375e+06	4.90038e+06	4.33387e+06	5.99442e+06	4.24639e+06	4.23016e+06	3.31069e+06	4.73535e+06	5.47823e+06	4.00358e+06	3.70273e+06	4.55424e+06	3.9703e+06	4.37586e+06	5.07622e+06	3.92908e+06	4.73905e+06	4.07576e+06	124794	689226	437320	602031	355536	0.0285186	0.135775	0.111303	0.127036	0.0872318	0.250817	0.117789	0.629847	0.731484	No	No	Yes	No	No	Yes	No	Yes	No
sp|Q86X10|RLGPB_HUMAN	Q86X10	RLGPB_HUMAN	Ral GTPase-activating protein subunit beta (p170)	RALGAPB	3833.64	2763.64	4628.33	866.202	11306.4	8109.29	15034.3	4087.74	3199.65	19890.7	18445.7	4008.77	9915.45	3824.74	7039.47	3741.87	6760.62	7440.55	14115	6926.55	764.014	4367.57	5381.79	7170.51	2487.8	0.20418	0.64603	0.723305	0.508005	0.359169	0.251471	0.896365	0.283154	0.908335	No	No	No	No	No	No	No	No	No
sp|O43813|LANC1_HUMAN	O43813	LANC1_HUMAN	Glutathione S-transferase LANCL1 (EC 2.5.1.18) (40 kDa erythrocyte membrane protein) (p40) (LanC-like protein 1)	LANCL1	3.27713e+06	3.66455e+06	3.69993e+06	3.91887e+06	3.19921e+06	3.78944e+06	2.886e+06	4.07508e+06	3.81e+06	3.2786e+06	3.52114e+06	4.09001e+06	2.65433e+06	3.13512e+06	3.62055e+06	3.5472e+06	3.63584e+06	3.59036e+06	3.62992e+06	3.13667e+06	191513	313232	509678	340072	394459	0.05399	0.0861513	0.141957	0.0936859	0.125757	0.25149	0.919561	0.986414	0.375819	No	No	No	No	No	No	No	No	No
sp|Q6P2Q9|PRP8_HUMAN	Q6P2Q9	PRP8_HUMAN	Pre-mRNA-processing-splicing factor 8 (220 kDa U5 snRNP-specific protein) (PRP8 homolog) (Splicing factor Prp8) (p220)	PRPF8	23657.3	19088	22138.4	27735.5	25375	26335.2	11265.2	32567.2	7219.12	20989.6	25929	23073.3	13800.4	17106.2	24812.4	21627.9	26481.9	17017.2	23330.6	18573	1900.04	969.257	11118.9	2024.67	4613.71	0.0878511	0.0366007	0.653393	0.0867815	0.24841	0.252671	0.296605	0.118073	0.863865	No	No	No	Yes	No	Yes	No	No	No
sp|Q9HAV7|GRPE1_HUMAN	Q9HAV7	GRPE1_HUMAN	GrpE protein homolog 1, mitochondrial (HMGE) (Mt-GrpE#1)	GRPEL1	121016	528384	201366	224235	186576	201391	457905	226239	173854	205860	465367	86322.8	96053.6	147891	51888.9	283588	204068	285999	252516	98611.1	176177	15490	123423	158222	39234.3	0.621243	0.0759063	0.431549	0.62658	0.397869	0.252732	0.404331	0.688689	0.110159	No	No	No	No	Yes	Yes	No	Yes	No
sp|Q969G5|PRDBP_HUMAN	Q969G5	PRDBP_HUMAN	Caveolae-associated protein 3 (Cavin-3) (Protein kinase C delta-binding protein) (Serum deprivation response factor-related gene product that binds to C-kinase) (hSRBC)	CAVIN3	149193	145371	143738	152200	139765	69849.4	172952	72334.8	98545.3	72765.7	124240	52210.9	257901	107808	103898	146101	120605	114611	83072.1	156536	2286.07	36246.6	42618.6	30295.3	71693.7	0.0156472	0.300541	0.371855	0.364687	0.458003	0.252838	0.886905	0.324054	0.516413	No	No	No	No	No	No	No	No	No
sp|P61626|LYSC_HUMAN	P61626	LYSC_HUMAN	Lysozyme C (EC 3.2.1.17) (1,4-beta-N-acetylmuramidase C)	LYZ	52952	95596.6	84925.2	87214	50189.4	64181.2	36990.1	242260	93745.1	57721.3	75423.3	51553.5	269411	38562.9	144808	77824.6	67194.9	124332	61566	150927	18119.1	15264.7	86546.8	10116.9	94342.6	0.23282	0.227171	0.696097	0.164326	0.625087	0.253716	0.409891	0.686212	0.783539	No	No	No	No	No	No	Yes	No	No
sp|Q9Y689|ARL5A_HUMAN	Q9Y689	ARL5A_HUMAN	ADP-ribosylation factor-like protein 5A	ARL5A	15301.8	14659.7	15230.1	18160.7	24944.4	14454	78760.1	23270.5	16130.5	19078.5	18709.7	12943.9	21431.6	20155.6	18001.9	15063.8	19186.4	39387	16910.7	19863	287.29	4343.65	27993.1	2809.01	1415.35	0.0190715	0.226392	0.710719	0.166109	0.0712557	0.255069	0.37028	0.567546	0.380348	No	No	No	No	No	No	No	No	No
sp|P13489|RINI_HUMAN	P13489	RINI_HUMAN	Ribonuclease inhibitor (Placental ribonuclease inhibitor) (Placental RNase inhibitor) (Ribonuclease/angiogenin inhibitor 1) (RAI)	RNH1	2.24778e+06	1.95124e+06	2.06411e+06	2.12005e+06	2.45342e+06	1.9616e+06	1.80922e+06	2.33282e+06	2.72907e+06	1.73708e+06	2.11979e+06	2.53647e+06	1.84034e+06	1.68409e+06	1.91201e+06	2.08771e+06	2.17836e+06	2.29037e+06	2.13111e+06	1.81215e+06	122205	204973	376724	326447	95160.4	0.0585355	0.0940954	0.164482	0.153182	0.0525125	0.255314	0.730582	0.870811	0.156736	No	No	No	No	No	No	No	No	No
sp|P31937|3HIDH_HUMAN	P31937	3HIDH_HUMAN	3-hydroxyisobutyrate dehydrogenase, mitochondrial (HIBADH) (EC 1.1.1.31)	HIBADH	507797	557988	573076	724806	383574	473731	636747	451026	544589	508145	816973	582259	450893	407901	607028	546287	527370	544121	635792	488607	27904.9	144378	75821	131639	85555.6	0.0510811	0.27377	0.139346	0.207046	0.175101	0.255546	0.891531	0.476453	0.529983	No	No	No	No	No	No	No	Yes	No
sp|Q15149-2|PLEC_HUMAN	Q15149-2	PLEC_HUMAN	Plectin (PCN) (PLTN) (Hemidesmosomal protein 1) (HD1) (Plectin-1)	PLEC	3.98889e+06	3.75981e+06	3.69672e+06	2.83185e+06	4.34631e+06	2.59556e+06	4.36899e+06	5.41019e+06	4.18861e+06	3.1456e+06	4.18758e+06	2.96416e+06	4.32467e+06	3.5861e+06	4.14063e+06	3.81514e+06	3.25791e+06	4.65593e+06	3.43245e+06	4.01713e+06	125534	775639	538399	539077	313909	0.032904	0.238079	0.115637	0.157053	0.0781426	0.255637	0.104361	0.806749	0.220781	No	No	Yes	No	No	Yes	No	No	No
sp|Q9UH03-2|SEPT3_HUMAN	Q9UH03-2	SEPT3_HUMAN	Neuronal-specific septin-3	SEPTIN3	4.1978e+06	4.30858e+06	4.41111e+06	3.96069e+06	4.5854e+06	3.21776e+06	5.2858e+06	4.49589e+06	3.85056e+06	4.35083e+06	4.72348e+06	2.46782e+06	5.13099e+06	5.27522e+06	4.21092e+06	4.30583e+06	3.92128e+06	4.54408e+06	3.84737e+06	4.87238e+06	87105.2	559030	586924	987285	471412	0.0202296	0.142563	0.129162	0.256613	0.0967518	0.255806	0.338297	0.931027	0.57078	No	No	No	No	No	No	No	No	No
sp|Q9NVS9|PNPO_HUMAN	Q9NVS9	PNPO_HUMAN	Pyridoxine-5'-phosphate oxidase (EC 1.4.3.5) (Pyridoxamine-phosphate oxidase)	PNPO	751765	593068	548542	724849	793887	953717	611478	923172	568809	913959	801770	598684	723230	628961	538957	631125	824151	701153	771471	630383	87220.6	95854.4	157955	130481	75236.1	0.138199	0.116307	0.225279	0.169133	0.11935	0.255872	0.39978	0.669309	0.597902	No	No	No	No	No	No	No	No	No
sp|P09972|ALDOC_HUMAN	P09972	ALDOC_HUMAN	Fructose-bisphosphate aldolase C (EC 4.1.2.13) (Brain-type aldolase)	ALDOC	4.07791e+07	3.20549e+07	3.45152e+07	3.89986e+07	4.41546e+07	4.32123e+07	3.19944e+07	3.12376e+07	3.35812e+07	2.97383e+07	3.70063e+07	4.14971e+07	2.84701e+07	3.4145e+07	3.05094e+07	3.57831e+07	4.21219e+07	3.22711e+07	3.60806e+07	3.10415e+07	3.67277e+06	2.24171e+06	976578	4.84492e+06	2.34712e+06	0.10264	0.0532195	0.0302617	0.134281	0.0756124	0.256174	0.00468959	0.184757	0.531534	Yes	No	Yes	No	No	Yes	No	No	No
sp|P08311|CATG_HUMAN	P08311	CATG_HUMAN	Cathepsin G (CG) (EC 3.4.21.20)	CTSG	16094.6	26099	21264.7	20622.7	21461.9	16727.6	6440.37	13273.9	25619.9	9526.96	10620.4	23573.9	27278.3	13877.4	28208	21152.8	19604	15111.4	14573.8	23121.3	4085.05	2062.6	7937.07	6379.72	6547.39	0.193122	0.105213	0.525238	0.437754	0.283176	0.256608	0.481729	0.348501	0.33272	No	No	No	No	No	No	No	No	No
sp|Q15365|PCBP1_HUMAN	Q15365	PCBP1_HUMAN	Poly(rC)-binding protein 1 (Alpha-CP1) (Heterogeneous nuclear ribonucleoprotein E1) (hnRNP E1) (Nucleic acid-binding protein SUB2.3)	PCBP1	2.54656e+06	2.72746e+06	2.66543e+06	2.59201e+06	2.36638e+06	2.44853e+06	2.09985e+06	2.54855e+06	2.51441e+06	2.29923e+06	2.74284e+06	2.55202e+06	2.44146e+06	1.96611e+06	2.39794e+06	2.64649e+06	2.46897e+06	2.38761e+06	2.53136e+06	2.26851e+06	75055.3	93241.7	203949	181689	214559	0.0283604	0.0377654	0.0854198	0.0717752	0.0945817	0.256645	0.634898	0.68799	0.59979	No	No	No	No	No	No	No	No	No
sp|Q6IAN0|DRS7B_HUMAN	Q6IAN0	DRS7B_HUMAN	Dehydrogenase/reductase SDR family member 7B (EC 1.1.-.-) (Short-chain dehydrogenase/reductase family 32C member 1)	DHRS7B	81547.7	44319.3	47531.7	54645	48104.5	44364.2	43634.4	40535.4	34428.6	51693.8	53678.4	37512.2	42175.9	16963.2	43833	57799.6	49037.9	39532.8	47628.1	34324	16843.6	4248.71	3824.53	7198.78	12294.6	0.291414	0.0866414	0.0967433	0.151145	0.358192	0.257122	0.0783899	0.823209	0.597865	No	No	Yes	No	No	Yes	No	No	No
sp|Q01105|SET_HUMAN	Q01105	SET_HUMAN	Protein SET (HLA-DR-associated protein II) (Inhibitor of granzyme A-activated DNase) (IGAAD) (PHAPII) (Phosphatase 2A inhibitor I2PP2A) (I-2PP2A) (Template-activating factor I) (TAF-I)	SET	405710	398050	380711	414035	472319	489169	445845	325141	453037	460267	507330	313963	394873	311200	322606	394824	458508	408008	427186	342893	10457.6	32190.3	58669.2	82334.4	37049.2	0.0264867	0.0702068	0.143794	0.192736	0.108049	0.257201	0.346006	0.642652	0.255155	No	No	No	No	No	No	No	No	No
sp|Q96J02|ITCH_HUMAN	Q96J02	ITCH_HUMAN	E3 ubiquitin-protein ligase Itchy homolog (Itch) (EC 2.3.2.26) (Atrophin-1-interacting protein 4) (AIP4) (HECT-type E3 ubiquitin transferase Itchy homolog) (NFE2-associated polypeptide 1) (NAPP1)	ITCH	58331.9	51306.6	32511.2	37869.6	62106.7	65714.7	88228.7	69349.7	55336.6	38500.5	36749.8	47160.1	38860	85639.6	53925.2	47383.2	55230.3	70971.7	40803.5	59474.9	10900.2	12363.9	13477	4551.31	19496.7	0.230043	0.223862	0.189893	0.111542	0.327814	0.257643	0.290428	0.196403	0.530415	No	No	No	No	No	No	Yes	No	No
sp|Q9BV57|MTND_HUMAN	Q9BV57	MTND_HUMAN	1,2-dihydroxy-3-keto-5-methylthiopentene dioxygenase (EC 1.13.11.54) (Acireductone dioxygenase (Fe(2+)-requiring)) (ARD) (Fe-ARD) (Membrane-type 1 matrix metalloproteinase cytoplasmic tail-binding protein 1) (MTCBP-1) (Submergence-induced protein-like factor) (Sip-L)	ADI1	2560.19	30228.3	25058.2	18108.4	6270.7	8017.01	32550.5	43212.9	17357.7	17518.8	18540.3	19568.4	18392.5	40119.7	23262.8	19282.3	10798.7	31040.4	18542.5	27258.3	12011.2	5217.66	10609.2	836.719	9309.17	0.622914	0.483175	0.341787	0.0451244	0.341516	0.257684	0.0726644	0.106935	0.723985	No	No	Yes	Yes	No	Yes	No	No	No
sp|Q16566|KCC4_HUMAN	Q16566	KCC4_HUMAN	Calcium/calmodulin-dependent protein kinase type IV (CaMK IV) (EC 2.7.11.17) (CaM kinase-GR)	CAMK4	285474	272251	301941	290336	289689	294433	371277	293619	277747	244372	326162	235685	290951	321501	313338	286555	291486	314214	268740	308597	12145.1	2100.38	40866.4	40758.5	12914.8	0.0423831	0.00720576	0.130059	0.151665	0.04185	0.257813	0.476087	0.474667	0.861968	No	No	No	No	No	No	Yes	No	No
sp|O14818|PSA7_HUMAN	O14818	PSA7_HUMAN	Proteasome subunit alpha type-7 (EC 3.4.25.1) (Proteasome subunit RC6-1) (Proteasome subunit XAPC7)	PSMA7	866545	1.07634e+06	1.01625e+06	955894	1.12468e+06	865606	1.09031e+06	913956	989056	1.15245e+06	1.07015e+06	894783	975265	822836	962447	986379	982059	997775	1.03913e+06	920183	88214.8	107372	72260.9	107455	69032.8	0.089433	0.109334	0.072422	0.103409	0.0750208	0.258203	0.87199	0.62335	0.333848	No	No	No	No	No	No	No	No	No
sp|O94856|NFASC_HUMAN	O94856	NFASC_HUMAN	Neurofascin	NFASC	9.3617e+06	9.54503e+06	8.96633e+06	9.53457e+06	9.56258e+06	1.20096e+07	7.5392e+06	9.81956e+06	1.02523e+07	9.27655e+06	8.6546e+06	1.07725e+07	7.37783e+06	8.99215e+06	9.04244e+06	9.29102e+06	1.03689e+07	9.20368e+06	9.56788e+06	8.47081e+06	241481	1.16021e+06	1.19015e+06	888822	773122	0.0259908	0.111893	0.129312	0.0928965	0.0912689	0.258209	0.377579	0.481543	0.505684	No	No	No	No	No	No	No	No	No
sp|P20340|RAB6A_HUMAN	P20340	RAB6A_HUMAN	Ras-related protein Rab-6A (Rab-6)	RAB6A_HUMAN	25236.2	28030.2	33301	24941.8	24770.5	27348.5	27548.2	32364.7	17872.9	38629.5	30726.1	23898.7	32194.4	20224.4	13338.8	28855.8	25686.9	25928.6	31084.8	21919.2	3343.79	1176.97	6026.09	6019.16	7790.52	0.115879	0.0458199	0.232411	0.193637	0.35542	0.258334	0.958279	0.281202	0.595655	No	No	No	No	No	No	No	No	No
sp|P35542|SAA4_HUMAN	P35542	SAA4_HUMAN	Serum amyloid A-4 protein (Constitutively expressed serum amyloid A protein) (C-SAA)	SAA4	16724.9	27883.7	24387.7	35406.4	29120.4	23879	17433	31690.8	19738.3	39268.6	32011.1	34662.7	21222.6	38237.7	24102.9	22998.8	29468.6	22954.1	35314.2	27854.4	4660.24	4712.49	6249.11	2998.45	7435.66	0.20263	0.159916	0.272244	0.084908	0.266948	0.258574	0.304415	0.212962	0.514958	No	No	No	No	No	No	Yes	No	No
sp|Q2Y0W8-2|S4A8_HUMAN	Q2Y0W8-2	S4A8_HUMAN	Electroneutral sodium bicarbonate exchanger 1 (Electroneutral Na(+)-driven Cl-HCO3 exchanger) (Solute carrier family 4 member 8) (k-NBC3)	SLC4A8	23787.3	24435.2	28289.2	4386.86	3770.35	39607.2	31798.2	18022.2	17396.7	26095.3	26360.5	25205.8	19274.5	17836	27974.3	25503.9	15921.5	22405.7	25887.2	21694.9	1987.19	16750.2	6646.39	493.842	4478.86	0.0779168	1.05205	0.296639	0.0190767	0.206447	0.258603	0.637632	0.447667	0.906246	No	No	No	No	No	No	No	No	No
sp|Q13325|IFIT5_HUMAN	Q13325	IFIT5_HUMAN	Interferon-induced protein with tetratricopeptide repeats 5 (IFIT-5) (Interferon-induced 58 kDa protein) (Retinoic acid- and interferon-inducible 58 kDa protein) (P58)	IFIT5	13608.9	14823.2	17283.4	11785.4	12355.4	5417	10961.3	16071.5	12803.8	15283	17509	11850.7	14455	9580.23	12064.7	15238.5	9852.6	13278.9	14880.9	12033.3	1528.58	3145.06	2113.11	2327.42	1990.24	0.10031	0.319212	0.159133	0.156403	0.165394	0.258818	0.270115	0.143294	0.576733	No	No	No	Yes	No	Yes	No	No	No
sp|O75083|WDR1_HUMAN	O75083	WDR1_HUMAN	WD repeat-containing protein 1 (Actin-interacting protein 1) (AIP1) (NORI-1)	WDR1	2.24371e+06	2.82353e+06	2.88558e+06	2.3711e+06	2.53947e+06	1.52712e+06	3.421e+06	2.79609e+06	2.4589e+06	2.6674e+06	2.8763e+06	1.9785e+06	3.69114e+06	2.71051e+06	2.76771e+06	2.65094e+06	2.14589e+06	2.892e+06	2.5074e+06	3.05645e+06	289066	442907	398584	383591	449397	0.109043	0.206397	0.137823	0.152984	0.147032	0.25908	0.151293	0.43216	0.718338	No	No	Yes	No	No	Yes	No	No	No
sp|P48426|PI42A_HUMAN	P48426	PI42A_HUMAN	Phosphatidylinositol 5-phosphate 4-kinase type-2 alpha (EC 2.7.1.149) (1-phosphatidylinositol 5-phosphate 4-kinase 2-alpha) (Diphosphoinositide kinase 2-alpha) (PIP5KIII) (Phosphatidylinositol 5-phosphate 4-kinase type II alpha) (PI(5)P 4-kinase type II alpha) (PIP4KII-alpha) (PtdIns(4)P-5-kinase B isoform) (PtdIns(4)P-5-kinase C isoform) (PtdIns(5)P-4-kinase isoform 2-alpha)	PIP4K2A	970493	962147	904732	939407	887878	931183	617675	1.45656e+06	1.27832e+06	1.09666e+06	711466	1.95669e+06	803665	725567	781670	945791	919489	1.11752e+06	1.25494e+06	770301	29231.9	22603.2	360854	520535	32881.3	0.0309073	0.0245823	0.322907	0.414789	0.0426863	0.259114	0.481833	0.414059	0.246844	No	No	No	No	No	No	No	No	No
sp|Q9UBW8|CSN7A_HUMAN	Q9UBW8	CSN7A_HUMAN	COP9 signalosome complex subunit 7a (SGN7a) (Signalosome subunit 7a) (Dermal papilla-derived protein 10) (JAB1-containing signalosome subunit 7a)	COPS7A	292997	314059	305606	282463	338310	310756	302651	338691	208626	363516	343165	283665	313767	290205	285999	304220	310510	283323	330115	296657	8654.13	22799.9	54829.6	33879.8	12219.8	0.0284469	0.0734275	0.193523	0.10263	0.0411916	0.259205	0.552609	0.53442	0.75397	No	No	No	No	No	No	No	No	No
sp|P61764|STXB1_HUMAN	P61764	STXB1_HUMAN	Syntaxin-binding protein 1 (MUNC18-1) (N-Sec1) (Protein unc-18 homolog 1) (Unc18-1) (Protein unc-18 homolog A) (Unc-18A) (p67)	STXBP1	6.6163e+07	6.61071e+07	6.99251e+07	7.61856e+07	5.68048e+07	6.64535e+07	6.79764e+07	6.68803e+07	6.24088e+07	6.34403e+07	7.115e+07	4.83809e+07	6.04053e+07	8.27636e+07	7.7121e+07	6.73984e+07	6.64813e+07	6.57552e+07	6.09904e+07	7.343e+07	1.78678e+06	7.9122e+06	2.40815e+06	9.4555e+06	9.49355e+06	0.0265107	0.119014	0.036623	0.155032	0.129287	0.259459	0.907179	0.562994	0.329927	No	No	No	No	No	No	No	Yes	No
sp|Q9UL26|RB22A_HUMAN	Q9UL26	RB22A_HUMAN	Ras-related protein Rab-22A (Rab-22)	RAB22A	332055	320674	331614	286830	406405	367583	294526	349086	351618	371743	422571	339036	346740	355644	331589	328114	353606	331743	377783	344658	5263.86	49806.8	26337.2	34369.4	9930.19	0.0160428	0.140854	0.0793902	0.0909764	0.0288117	0.260526	0.612364	0.602237	0.551794	No	No	No	No	No	No	No	No	No
sp|P35520|CBS_HUMAN	P35520	CBS_HUMAN	Cystathionine beta-synthase (EC 4.2.1.22) (Beta-thionase) (Serine sulfhydrase)	CBS	3002.56	11187.6	15076.8	7681.84	5314.13	6193.39	10682.8	11875.1	8466.3	12547.3	17443.6	12550.2	20011.8	36387.6	13574	9755.67	6396.45	10341.4	14180.4	23324.5	5032.22	977.219	1412.42	2307.47	9603.66	0.515825	0.152775	0.136579	0.162722	0.411741	0.260583	0.031427	0.0117555	0.13152	Yes	No	Yes	Yes	No	Yes	No	No	No
sp|Q92623|TTC9A_HUMAN	Q92623	TTC9A_HUMAN	Tetratricopeptide repeat protein 9A (TPR repeat protein 9A)	TTC9	61679.8	77105.1	61497.4	60391.5	62024.4	88368.7	76349.2	78888.8	65681	56278.1	54756.1	44090	59254.7	56469.3	55182	66760.7	70261.5	73639.7	51708.1	56968.7	7314.92	12821	5722.34	5422.54	1699.76	0.109569	0.182476	0.0777073	0.104868	0.0298367	0.260618	0.750773	0.132532	0.016825	Yes	No	No	Yes	Yes	Yes	No	No	No
sp|O75828|CBR3_HUMAN	O75828	CBR3_HUMAN	Carbonyl reductase [NADPH] 3 (EC 1.1.1.184) (NADPH-dependent carbonyl reductase 3) (Short chain dehydrogenase/reductase family 21C member 2)	CBR3	9674.23	80649.8	69323	50792	43054.1	31408.4	106921	32959.7	47104.4	32386.2	72226.2	62683.4	91476.1	66131.8	67021.3	53215.7	41751.5	62328.4	55765.2	74876.4	31133.8	7966.75	32056.2	16984.4	11743.4	0.585049	0.190813	0.514312	0.304569	0.156837	0.2607	0.428079	0.350357	0.630647	No	No	No	No	No	No	No	No	No
sp|Q15111|PLCL1_HUMAN	Q15111	PLCL1_HUMAN	Inactive phospholipase C-like protein 1 (PLC-L1) (Phospholipase C-deleted in lung carcinoma) (Phospholipase C-related but catalytically inactive protein) (PRIP)	PLCL1	71458.3	73040.3	78545.8	80174.5	88488.9	83362.9	70885.5	111306	102400	84784.2	71106.2	143924	65872.5	64753.3	79510.7	74348.1	84008.8	94863.9	99938.3	70045.5	3037.64	3424.93	17340.7	31600.2	6708.49	0.040857	0.0407687	0.182795	0.316197	0.0957732	0.260781	0.434121	0.517603	0.132099	No	No	No	No	Yes	Yes	No	No	No
sp|Q9UM19|HPCL4_HUMAN	Q9UM19	HPCL4_HUMAN	Hippocalcin-like protein 4 (HLP4)	HPCAL4	206499	241721	254199	154584	285413	150881	428568	294086	183703	288370	239360	103586	315278	318662	237741	234140	196959	302119	210439	290560	20197.9	62564.5	100127	78160.4	37374.6	0.0862643	0.317652	0.331416	0.371417	0.128629	0.261018	0.276295	0.858263	0.885845	No	No	No	No	No	No	No	No	No
sp|A5YM72|CRNS1_HUMAN	A5YM72	CRNS1_HUMAN	Carnosine synthase 1 (EC 6.3.2.11) (ATP-grasp domain-containing protein 1)	CARNS1	145288	116618	142993	119759	83769.3	186729	31394.5	232200	164354	157837	61143	421690	81765.8	51407.8	82965.2	134966	130086	142649	213556	72046.3	13008.2	42662.9	83402.7	152375	14601.8	0.0963815	0.32796	0.584669	0.713509	0.202673	0.261165	0.858809	0.497113	0.303652	No	No	No	No	No	No	No	No	No
sp|Q8IZU2|WDR17_HUMAN	Q8IZU2	WDR17_HUMAN	WD repeat-containing protein 17	WDR17	13117.1	13050.9	11992.6	9603.69	17614.8	15147.8	16555.3	15122.8	14488.8	12514.3	1846.75	6348.33	9208.45	13675.1	10962.8	12720.2	14122.1	15389	6903.11	11282.1	515.197	3349.99	864.376	4372.63	1837.41	0.0405022	0.237216	0.0561685	0.633428	0.162861	0.261693	0.631886	0.137448	0.0459166	Yes	No	No	Yes	Yes	Yes	No	No	No
sp|P0C7P4|UCRIL_HUMAN	P0C7P4	UCRIL_HUMAN	Putative cytochrome b-c1 complex subunit Rieske-like protein 1 (Ubiquinol-cytochrome c reductase Rieske iron-sulfur subunit pseudogene 1)	UQCRFS1P1	147639	88980.6	69646.6	83886.6	107699	180201	88110.1	69432.5	90625.1	108906	78144.8	67127.6	52429	77392.8	67733.4	102089	123929	82722.6	84726.2	65851.8	33161.8	40960.8	9453.42	17679.5	10277.9	0.324833	0.330518	0.114279	0.208666	0.156076	0.261823	0.237935	0.281848	0.162715	No	No	No	No	Yes	Yes	No	No	No
sp|P41594|GRM5_HUMAN	P41594	GRM5_HUMAN	Metabotropic glutamate receptor 5 (mGluR5)	GRM5	98530.1	118651	99519.1	95407.4	126231	108017	176962	115953	88123.8	135491	134037	75885.3	149799	176709	119318	105567	109885	127013	115138	148609	9260.61	12652.7	37101.7	27761.9	23445	0.0877229	0.115145	0.29211	0.24112	0.157763	0.262621	0.570074	0.819613	0.524812	No	No	No	No	No	No	No	No	No
sp|Q6IQ20|NAPEP_HUMAN	Q6IQ20	NAPEP_HUMAN	N-acyl-phosphatidylethanolamine-hydrolyzing phospholipase D (N-acyl phosphatidylethanolamine phospholipase D) (NAPE-PLD) (NAPE-hydrolyzing phospholipase D) (EC 3.1.4.54)	NAPEPLD	74950.3	65703.9	73077.8	70815	78706.9	86713.4	67099.5	103788	62508.6	92170.5	66232.8	81952.3	67203.7	72931.1	70045.4	71244	78745.1	77798.7	80118.5	70060.1	3991.34	6490.57	18472.5	10668.1	2338.24	0.0560236	0.0824251	0.23744	0.133154	0.0333748	0.262684	0.948779	0.88393	0.588275	No	No	No	No	No	No	No	No	No
sp|P60709|ACTB_HUMAN	P60709	ACTB_HUMAN	Actin, cytoplasmic 1 (Beta-actin) [Cleaved into: Actin, cytoplasmic 1, N-terminally processed]	ACTB	2.50184e+08	2.7375e+08	2.507e+08	2.51545e+08	3.0659e+08	2.36779e+08	3.20951e+08	2.86971e+08	2.65088e+08	2.54816e+08	2.82442e+08	2.20384e+08	3.28282e+08	2.50854e+08	2.90243e+08	2.58211e+08	2.64971e+08	2.91003e+08	2.52547e+08	2.89793e+08	1.09895e+07	3.00399e+07	2.29833e+07	2.53856e+07	3.16117e+07	0.04256	0.113371	0.0789794	0.100518	0.109084	0.2637	0.385501	0.678192	0.96717	No	No	No	No	No	No	No	No	No
sp|O75880|SCO1_HUMAN	O75880	SCO1_HUMAN	Protein SCO1 homolog, mitochondrial	SCO1	158515	151168	252884	135518	229236	161323	180281	408498	311614	81886	211508	95862.3	219478	122483	358046	187523	175359	300131	129752	233336	46315	39526.7	93522.5	58091.1	96665.8	0.246984	0.225404	0.311606	0.447708	0.414278	0.263788	0.157222	0.410587	0.521199	No	No	No	No	No	No	No	Yes	No
sp|Q3ZCM7|TBB8_HUMAN	Q3ZCM7	TBB8_HUMAN	Tubulin beta-8 chain (Tubulin beta 8 class VIII)	TUBB8	41763	38569.8	42912.7	13531.2	46857.9	39036.9	34936.5	30873.8	39993.3	48336.5	26755.2	33296.2	27997.2	7479.5	33374.3	41081.8	33142	35267.9	36129.3	22950.3	1837.21	14229.8	3730.4	9035.41	11157.6	0.0447207	0.429358	0.105773	0.250086	0.486163	0.264027	0.848042	0.814448	0.212805	No	No	No	No	No	No	No	No	No
sp|Q13630|FCL_HUMAN	Q13630	FCL_HUMAN	GDP-L-fucose synthase (EC 1.1.1.271) (GDP-4-keto-6-deoxy-D-mannose-3,5-epimerase-4-reductase) (Protein FX) (Red cell NADP(H)-binding protein) (Short-chain dehydrogenase/reductase family 4E member 1)	TSTA3	180351	191018	201858	176607	203139	156142	213168	215334	162424	189674	221517	150619	236849	227634	192747	191076	178629	196975	187270	219077	8780.12	19239.8	24447.6	28994.1	18994	0.045951	0.107708	0.124115	0.154825	0.0867002	0.26416	0.451209	0.74317	0.369797	No	No	No	No	No	No	No	No	No
sp|P17152|TMM11_HUMAN	P17152	TMM11_HUMAN	Transmembrane protein 11, mitochondrial (Protein PM1) (Protein PMI)	TMEM11	190765	198464	15568.5	139486	334840	372333	104833	323442	328541	229656	168121	96411.4	191999	202354	306440	134932	282220	252272	164729	233598	84461.5	102082	104276	54449.7	51680.6	0.625954	0.36171	0.413347	0.33054	0.221237	0.26427	0.786062	0.224305	0.831612	No	No	No	No	No	No	No	Yes	No
sp|O60610|DIAP1_HUMAN	O60610	DIAP1_HUMAN	Protein diaphanous homolog 1 (Diaphanous-related formin-1) (DRF1)	DIAPH1	77046.7	75354.8	91682	66360.4	99679.7	67684.3	106145	99196.1	82134.5	71517.5	93277.8	53328.2	87959.1	86627	88529.7	81361.2	77908.1	95825.1	72707.8	87705.3	7330.53	15404.3	10087.8	16331.1	797.233	0.0900986	0.197724	0.105273	0.224612	0.00908991	0.264329	0.240815	0.759652	0.319857	No	No	No	No	No	No	No	No	No
sp|P63027|VAMP2_HUMAN	P63027	VAMP2_HUMAN	Vesicle-associated membrane protein 2 (VAMP-2) (Synaptobrevin-2)	VAMP2	9.47417e+06	7.44834e+06	8.38665e+06	7.24637e+06	9.09663e+06	5.80796e+06	1.09447e+07	7.2897e+06	7.92025e+06	6.85471e+06	7.68908e+06	3.40138e+06	7.90699e+06	1.04255e+07	6.43533e+06	8.43639e+06	7.38365e+06	8.71821e+06	5.98172e+06	8.25593e+06	827788	1.3461e+06	1.59526e+06	1.8561e+06	1.64755e+06	0.0981211	0.182308	0.18298	0.310296	0.199559	0.264729	0.417021	0.435975	0.789738	No	No	No	No	No	No	No	No	No
sp|Q9Y2Q5|LTOR2_HUMAN	Q9Y2Q5	LTOR2_HUMAN	Ragulator complex protein LAMTOR2 (Endosomal adaptor protein p14) (Late endosomal/lysosomal Mp1-interacting protein) (Late endosomal/lysosomal adaptor and MAPK and MTOR activator 2) (Mitogen-activated protein-binding protein-interacting protein) (MAPBP-interacting protein) (Roadblock domain-containing protein 3)	LAMTOR2	59429.9	49250.7	62712.5	33097.9	54308.7	63953.4	62403.7	58528.4	54360.9	65992.9	78620.6	48856.1	56201.8	51678	51536.5	57131	50453.3	58431	64489.9	53138.7	5731.09	12888.3	3284.18	12197.7	2166.65	0.100315	0.25545	0.0562062	0.189141	0.0407735	0.264767	0.444068	0.32593	0.129903	No	No	No	No	Yes	Yes	No	No	No
sp|Q96EQ0|SGTB_HUMAN	Q96EQ0	SGTB_HUMAN	Small glutamine-rich tetratricopeptide repeat-containing protein beta (Beta-SGT) (Small glutamine-rich protein with tetratricopeptide repeats 2)	SGTB	466516	420278	402045	485156	431006	478972	358392	420640	449318	579074	434276	418598	429237	399272	401495	429613	465045	409450	477316	410001	27135.3	24201.1	37954.3	72238.1	13631.9	0.0631621	0.0520403	0.0926959	0.151342	0.0332485	0.265018	0.155621	0.830978	0.98549	No	No	Yes	No	No	Yes	No	No	No
sp|Q96AG3|S2546_HUMAN	Q96AG3	S2546_HUMAN	Solute carrier family 25 member 46	SLC25A46	217470	228332	269870	209044	226928	276786	294498	245039	274329	208059	198613	151829	168367	268746	266425	238557	237586	271289	186167	234513	22580.8	28664.1	20305.8	24585	46781.7	0.0946557	0.120647	0.0748496	0.132058	0.199485	0.265412	0.246355	0.126451	0.365479	No	No	No	Yes	No	Yes	No	Yes	No
sp|Q15393|SF3B3_HUMAN	Q15393	SF3B3_HUMAN	Splicing factor 3B subunit 3 (Pre-mRNA-splicing factor SF3b 130 kDa subunit) (SF3b130) (STAF130) (Spliceosome-associated protein 130) (SAP 130)	SF3B3	82490.6	41510.2	73003.8	67464.1	41209.1	68260.9	69864.3	66487.4	43769.4	73324	83336.1	64450.1	67145.5	63808.7	68350.6	65668.2	58978	60040.3	73703.4	66435	17515.8	12568.8	11587.6	7714.85	1921.09	0.266732	0.213109	0.192997	0.104674	0.0289168	0.265667	0.934195	0.230781	0.484294	No	No	No	No	No	No	No	No	No
sp|Q9BYT8|NEUL_HUMAN	Q9BYT8	NEUL_HUMAN	Neurolysin, mitochondrial (EC 3.4.24.16) (Angiotensin-binding protein) (Microsomal endopeptidase) (MEP) (Mitochondrial oligopeptidase M) (Neurotensin endopeptidase)	NLN	104722	95700.9	114244	87567.4	129578	15437.4	109062	68424.5	85091.9	120846	106121	93606.2	88536.2	108613	73821.1	104889	77527.6	87526	106858	90323.3	7571.25	47135.5	16679	11132.9	14259.8	0.0721834	0.607983	0.190561	0.104184	0.157875	0.265776	0.791361	0.44003	0.865698	No	No	No	No	No	No	No	Yes	No
sp|Q8NI60|COQ8A_HUMAN	Q8NI60	COQ8A_HUMAN	Atypical kinase COQ8A, mitochondrial (EC 2.7.-.-) (Chaperone activity of bc1 complex-like) (Chaperone-ABC1-like) (Coenzyme Q protein 8A) (aarF domain-containing protein kinase 3)	COQ8A	79652.7	63133.4	73565.6	61645.8	60980.6	70224.5	69945.5	58293.8	80180.1	75445.6	65567.7	64569.6	88152.9	66739.8	78183	72117.2	64283.6	69473.1	68527.6	77691.9	6821.31	4209.61	8941.29	4908.65	8748.75	0.0945864	0.0654849	0.128702	0.0716302	0.112608	0.265973	0.498958	0.40586	0.405407	No	No	No	No	No	No	No	Yes	No
sp|P56556|NDUA6_HUMAN	P56556	NDUA6_HUMAN	NADH dehydrogenase [ubiquinone] 1 alpha subcomplex subunit 6 (Complex I-B14) (CI-B14) (LYR motif-containing protein 6) (NADH-ubiquinone oxidoreductase B14 subunit)	NDUFA6	1.65424e+06	1.66197e+06	1.82848e+06	1.87268e+06	1.67624e+06	2.1962e+06	1.6285e+06	1.59394e+06	1.35721e+06	1.8291e+06	1.94648e+06	1.46167e+06	1.5488e+06	1.66006e+06	1.38227e+06	1.7149e+06	1.91504e+06	1.52655e+06	1.74575e+06	1.53037e+06	80376.9	214376	120570	206512	114154	0.0468697	0.111943	0.0789824	0.118294	0.0745922	0.266319	0.0892364	0.466304	0.975564	No	No	Yes	No	No	Yes	No	Yes	No
sp|Q96KP4|CNDP2_HUMAN	Q96KP4	CNDP2_HUMAN	Cytosolic non-specific dipeptidase (EC 3.4.13.18) (CNDP dipeptidase 2) (Carnosine dipeptidase II) (Epididymis secretory protein Li 13) (Glutamate carboxypeptidase-like protein 1) (Peptidase A)	CNDP2	5.94514e+06	6.0769e+06	6.33313e+06	5.61853e+06	6.3345e+06	5.24983e+06	4.95402e+06	7.33771e+06	7.49813e+06	5.7253e+06	5.33202e+06	7.79255e+06	5.45217e+06	4.61061e+06	5.60027e+06	6.11839e+06	5.73428e+06	6.59662e+06	6.28329e+06	5.22102e+06	161092	450315	1.16334e+06	1.07922e+06	435837	0.0263291	0.0785303	0.176354	0.17176	0.0834774	0.266348	0.383619	0.543044	0.192415	No	No	No	No	No	No	No	No	No
sp|P01112|RASH_HUMAN	P01112	RASH_HUMAN	GTPase HRas (H-Ras-1) (Ha-Ras) (Transforming protein p21) (c-H-ras) (p21ras) [Cleaved into: GTPase HRas, N-terminally processed]	HRAS	301044	320664	333202	323693	368099	529919	399149	389963	272684	349711	336093	237588	337200	355116	664530	318304	407237	353932	307797	452282	13234.2	88623.4	57573.5	49955.8	150260	0.0415772	0.217621	0.162668	0.162301	0.332227	0.266449	0.515062	0.239044	0.43614	No	No	No	No	No	No	No	No	No
sp|Q14011|CIRBP_HUMAN	Q14011	CIRBP_HUMAN	Cold-inducible RNA-binding protein (A18 hnRNP) (Glycine-rich RNA-binding protein CIRP)	CIRBP	157469	202650	197734	132038	204517	235539	153781	244579	208102	196510	187218	202846	193420	209665	245054	185951	190698	202154	195525	216046	20239.9	43369.1	37306.1	6418.33	21556.8	0.108845	0.227423	0.184543	0.0328262	0.0997789	0.266477	0.791074	0.883819	0.672066	No	No	No	No	No	No	No	No	No
sp|P62258|1433E_HUMAN	P62258	1433E_HUMAN	14-3-3 protein epsilon (14-3-3E)	YWHAE	1.6481e+07	1.59938e+07	1.6565e+07	1.84515e+07	1.84184e+07	1.51445e+07	1.89664e+07	1.64e+07	1.59919e+07	1.77808e+07	1.41985e+07	1.4028e+07	1.70239e+07	1.75982e+07	1.63287e+07	1.63466e+07	1.73381e+07	1.71194e+07	1.53358e+07	1.69836e+07	251806	1.5512e+06	1.31663e+06	1.73031e+06	519071	0.0154042	0.0894675	0.0769084	0.112829	0.0305631	0.266584	0.886542	0.289967	0.898588	No	No	No	No	No	No	No	Yes	No
sp|P09038|FGF2_HUMAN	P09038	FGF2_HUMAN	Fibroblast growth factor 2 (FGF-2) (Basic fibroblast growth factor) (bFGF) (Heparin-binding growth factor 2) (HBGF-2)	FGF2	3574.93	4684.25	1316.12	7004.78	3482.2	6624.3	8687.4	18574.6	996.188	1078.44	2144.94	2881.04	1826.48	5508.79	18898.2	3191.77	5703.76	9419.4	2034.81	8744.48	1401.47	1578.54	7195	740.02	7335.44	0.439089	0.276755	0.763849	0.363681	0.838865	0.267509	0.515033	0.0408925	0.930455	Yes	No	No	Yes	No	Yes	No	No	No
sp|Q13255|GRM1_HUMAN	Q13255	GRM1_HUMAN	Metabotropic glutamate receptor 1 (mGluR1)	GRM1	45459.8	45230.9	41836	18494.5	56535.5	31217.8	78457	59501.9	27821.2	46060.3	42391.5	20844.5	71964.4	55487.5	33987.1	44175.6	35416	55260	36432.1	53813	1656.96	15811.3	20888.5	11123.4	15549.4	0.0375084	0.446447	0.378003	0.305319	0.288952	0.267934	0.344401	0.944314	0.941137	No	No	No	No	No	No	No	No	No
sp|Q14697|GANAB_HUMAN	Q14697	GANAB_HUMAN	Neutral alpha-glucosidase AB (EC 3.2.1.207) (Alpha-glucosidase 2) (Glucosidase II subunit alpha)	GANAB	1.92446e+06	2.01425e+06	1.89739e+06	1.81228e+06	2.37555e+06	2.33555e+06	2.07698e+06	1.78596e+06	2.33016e+06	2.45689e+06	2.56847e+06	2.08095e+06	1.66903e+06	1.90111e+06	2.46371e+06	1.94537e+06	2.17446e+06	2.06437e+06	2.36877e+06	2.01128e+06	49943	256621	222346	208558	333650	0.0256728	0.118016	0.107707	0.088045	0.165889	0.268188	0.670381	0.452694	0.860586	No	No	No	No	No	No	No	No	No
sp|Q08722|CD47_HUMAN	Q08722	CD47_HUMAN	Leukocyte surface antigen CD47 (Antigenic surface determinant protein OA3) (Integrin-associated protein) (IAP) (Protein MER6) (CD antigen CD47)	CD47	4.77818e+06	5.20242e+06	5.38732e+06	4.61658e+06	4.91393e+06	3.50875e+06	5.21825e+06	4.65921e+06	4.97743e+06	5.33456e+06	4.36827e+06	3.72026e+06	5.56258e+06	5.0717e+06	4.79361e+06	5.12264e+06	4.34642e+06	4.95163e+06	4.47436e+06	5.14263e+06	254999	604634	228957	663292	317913	0.0497789	0.139111	0.0462387	0.148243	0.061819	0.268195	0.256146	0.850066	0.528442	No	No	No	No	No	No	No	No	No
sp|Q96LT7|CI072_HUMAN	Q96LT7	CI072_HUMAN	Guanine nucleotide exchange C9orf72	C9orf72	23273.7	19516.2	18397.4	20535.6	17867.8	28876.3	26049.9	26193.1	15764	23651.1	5697.71	10142.2	15065.6	21462.3	28705.4	20395.8	22426.5	22669	13163.6	21744.4	2085.62	4688.91	4882.93	7634.46	5571.97	0.102257	0.209078	0.215401	0.579966	0.256248	0.268494	0.96203	0.217524	0.868486	No	No	No	No	No	No	No	No	No
sp|P40763|STAT3_HUMAN	P40763	STAT3_HUMAN	Signal transducer and activator of transcription 3 (Acute-phase response factor)	STAT3	7433.29	34173.7	7004.37	55865.2	7771.64	6751.83	11093.6	47869.6	4648.21	13909.3	13080.9	37455.4	84996.3	33801	24337.3	16203.8	23462.9	21203.8	21481.8	47711.5	12707.8	22915.7	19038.3	11300.1	26645.9	0.784252	0.976677	0.897871	0.52603	0.558479	0.269218	0.919765	0.917968	0.316168	No	No	No	No	No	No	Yes	Yes	No
sp|P35555|FBN1_HUMAN	P35555	FBN1_HUMAN	Fibrillin-1 [Cleaved into: Asprosin]	FBN1	118901	71930.8	85401.5	14356.8	102999	70394.6	108468	103056	80440.5	69290.5	79441.5	44095.6	23531.9	5460.67	74605.6	92077.6	62583.6	97321.6	64275.9	34532.7	19747.9	36607.2	12139.5	14859.2	29280.5	0.21447	0.584933	0.124736	0.231178	0.847906	0.269407	0.271719	0.954602	0.0487416	Yes	No	No	No	Yes	Yes	No	No	No
sp|P49588-2|SYAC_HUMAN	P49588-2	SYAC_HUMAN	Alanine--tRNA ligase, cytoplasmic (EC 6.1.1.7) (Alanyl-tRNA synthetase) (AlaRS) (Renal carcinoma antigen NY-REN-42)	AARS1	2.62436e+06	2.78647e+06	2.67767e+06	2.45705e+06	2.6157e+06	2.99507e+06	2.18829e+06	2.89869e+06	3.01379e+06	2.66908e+06	2.92708e+06	2.85627e+06	2.26657e+06	2.41979e+06	2.93508e+06	2.69617e+06	2.68927e+06	2.70026e+06	2.81748e+06	2.54048e+06	67461.9	225722	365054	108839	285947	0.0250214	0.083934	0.135192	0.0386301	0.112556	0.269629	0.972866	0.509405	0.65156	No	No	No	No	No	No	No	No	No
sp|P61011|SRP54_HUMAN	P61011	SRP54_HUMAN	Signal recognition particle 54 kDa protein (SRP54)	SRP54	10639.6	8161.25	9907.17	6784.91	13881.3	4185.43	9015.27	13995.9	10580.9	6088	9793.39	3481.37	10101.2	7291.45	9787.07	9569.33	8283.89	11197.4	6454.25	9059.92	1039.59	4097.8	2079.54	2589.86	1257.06	0.108638	0.49467	0.185717	0.401263	0.138749	0.269729	0.420601	0.621784	0.28143	No	No	No	No	No	No	No	No	No
sp|P78527|PRKDC_HUMAN	P78527	PRKDC_HUMAN	DNA-dependent protein kinase catalytic subunit (DNA-PK catalytic subunit) (DNA-PKcs) (EC 2.7.11.1) (DNPK1) (p460)	PRKDC	230675	251946	248007	228924	264331	266894	298414	273344	268139	245753	226951	251797	289099	227173	299031	243543	253383	279966	241500	271768	9240.06	17327.1	13216.6	10579.9	31792.6	0.0379402	0.0683829	0.0472078	0.0438089	0.116985	0.270534	0.159598	0.454328	0.753246	No	No	Yes	No	No	Yes	No	No	No
sp|Q6PI78|TMM65_HUMAN	Q6PI78	TMM65_HUMAN	Transmembrane protein 65	TMEM65	1.05127e+06	1.27773e+06	1.20767e+06	826951	1.07908e+06	994108	1.29546e+06	872929	903448	1.43874e+06	1.59689e+06	979978	1.2308e+06	1.11799e+06	811764	1.17889e+06	966714	1.02395e+06	1.33854e+06	1.05352e+06	94665.9	104739	192393	261632	177040	0.0803006	0.108346	0.187894	0.195461	0.168047	0.271026	0.730496	0.135477	0.880671	No	No	No	No	No	No	No	Yes	No
sp|Q16658|FSCN1_HUMAN	Q16658	FSCN1_HUMAN	Fascin (55 kDa actin-bundling protein) (Singed-like protein) (p55)	FSCN1	6.56825e+06	6.97246e+06	7.09099e+06	7.58214e+06	6.45151e+06	5.68595e+06	7.19693e+06	6.54953e+06	8.58875e+06	8.34536e+06	5.1616e+06	8.01503e+06	6.05753e+06	5.75641e+06	5.83049e+06	6.87723e+06	6.5732e+06	7.44507e+06	7.174e+06	5.88148e+06	223778	778884	850797	1.42935e+06	128106	0.032539	0.118494	0.114277	0.199241	0.0217813	0.27174	0.34531	0.629262	0.0619746	No	No	No	No	Yes	Yes	No	No	No
sp|Q12926|ELAV2_HUMAN	Q12926	ELAV2_HUMAN	ELAV-like protein 2 (ELAV-like neuronal protein 1) (Hu-antigen B) (HuB) (Nervous system-specific RNA-binding protein Hel-N1)	ELAVL2	117269	102001	109495	109131	101522	147383	86775.8	94806	109909	118774	119925	88797.9	135501	121715	115337	109588	119346	97163.5	109166	124184	6233.63	20067.5	9589.93	14409.8	8415.12	0.0568824	0.168146	0.0986989	0.132	0.0677633	0.27204	0.231225	0.591341	0.0401371	Yes	No	No	No	Yes	Yes	No	No	No
sp|Q969V3|NCLN_HUMAN	Q969V3	NCLN_HUMAN	Nicalin (Nicastrin-like protein)	NCLN	15752.6	18562.4	44048.8	28015.1	3392.49	19386.3	13572.5	13778.6	22340	21994.7	27390.4	11125.1	23206.9	26154.7	31750.5	26121.2	16931.3	16563.7	20170.1	27037.3	12728.5	10200.9	4085.34	6764.47	3543.31	0.487285	0.60249	0.246644	0.335371	0.131053	0.27236	0.964533	0.727242	0.0519608	No	No	No	No	Yes	Yes	No	No	No
sp|P84085|ARF5_HUMAN	P84085	ARF5_HUMAN	ADP-ribosylation factor 5	ARF5	325039	418320	512895	506991	361410	377047	398503	344986	383300	407401	472541	275179	438572	456917	487558	418751	415149	375596	385040	461015	76692.2	65254.9	22516.9	82109.4	20207.5	0.183145	0.157184	0.0599498	0.213249	0.0438327	0.272729	0.463218	0.705535	0.0162274	Yes	No	No	No	Yes	Yes	No	No	No
sp|Q8N1G4|LRC47_HUMAN	Q8N1G4	LRC47_HUMAN	Leucine-rich repeat-containing protein 47	LRRC47	879988	938120	759086	660712	1.37236e+06	921425	826479	784641	1.1629e+06	719330	706950	597320	801137	712807	700409	859065	984831	924672	674533	738118	74572.8	293966	169314	54831.8	44847.7	0.086807	0.298494	0.183107	0.0812885	0.0607595	0.27312	0.814334	0.216152	0.206464	No	No	No	No	No	No	No	No	No
sp|P35268|RL22_HUMAN	P35268	RL22_HUMAN	60S ribosomal protein L22 (EBER-associated protein) (EAP) (Epstein-Barr virus small RNA-associated protein) (Heparin-binding protein HBp15) (Large ribosomal subunit protein eL22)	RPL22	469490	411334	414573	557465	482861	519077	469958	365259	453638	427652	475551	335675	350606	381271	345280	431799	519801	429618	412960	359052	26684	30461.4	45994.1	58041.4	15861	0.0617972	0.0586021	0.107058	0.14055	0.0441746	0.273894	0.0818648	0.0824772	0.109542	No	No	Yes	Yes	Yes	Yes	No	No	No
sp|Q14764|MVP_HUMAN	Q14764	MVP_HUMAN	Major vault protein (MVP) (Lung resistance-related protein)	MVP	616636	567530	639996	664268	302789	1.02228e+06	184388	343131	826651	586002	394153	1.80379e+06	292103	212921	556135	608054	663112	451390	927980	353720	30199.8	293731	273149	624222	146735	0.0496663	0.442959	0.605128	0.672667	0.414833	0.274063	0.496862	0.615992	0.679025	No	No	No	No	No	No	No	No	No
sp|Q96FQ6|S10AG_HUMAN	Q96FQ6	S10AG_HUMAN	Protein S100-A16 (Aging-associated gene 13 protein) (Protein S100-F) (S100 calcium-binding protein A16)	S100A16	6807.34	24916.9	40164.9	25599.3	13768.1	1179.74	27429.2	12473.1	6820.03	20453.6	37090.4	31991	26334.9	12329	25472.1	23963.1	13515.7	15574.1	29845	21378.7	13634.9	9970.85	8694.71	6959.41	6408.79	0.568995	0.737721	0.55828	0.233185	0.299775	0.274366	0.836615	0.130361	0.489593	No	No	No	Yes	No	Yes	No	No	No
sp|Q9Y547|IFT25_HUMAN	Q9Y547	IFT25_HUMAN	Intraflagellar transport protein 25 homolog (Heat shock protein beta-11) (Hspb11) (Placental protein 25) (PP25)	HSPB11	22681.9	29365.4	23543.2	77446.7	35516	6903.34	8079.84	24233.4	26287.9	27008.3	7906.68	26492.6	21993.6	29208.4	50475.2	25196.8	39955.4	19533.7	20469.2	33892.4	2968.56	28969.8	8142.43	8885.54	12090.1	0.117815	0.725054	0.41684	0.434093	0.35672	0.274482	0.391539	0.414562	0.23602	No	No	No	No	No	No	No	No	No
sp|Q96E17|RAB3C_HUMAN	Q96E17	RAB3C_HUMAN	Ras-related protein Rab-3C	RAB3C	1.41061e+07	1.32473e+07	1.32562e+07	1.39293e+07	1.66306e+07	1.02224e+07	1.34032e+07	1.1814e+07	1.17079e+07	1.47032e+07	1.03678e+07	6.74608e+06	1.47959e+07	1.56687e+07	1.13838e+07	1.35365e+07	1.35941e+07	1.23084e+07	1.06057e+07	1.39495e+07	402773	2.62687e+06	775369	3.25283e+06	1.84888e+06	0.0297545	0.193236	0.0629952	0.306706	0.132541	0.274912	0.543083	0.369287	0.311435	No	No	No	No	No	No	No	No	No
sp|Q15836|VAMP3_HUMAN	Q15836	VAMP3_HUMAN	Vesicle-associated membrane protein 3 (VAMP-3) (Cellubrevin) (CEB) (Synaptobrevin-3)	VAMP3	46976.3	35080.9	52246.8	21831.9	36415	51159.8	40352.3	54293.9	67891.5	20437.7	48952	32317.3	50123.1	40831	43783.3	44768	36468.9	54179.2	33902.3	44912.5	7179.82	11973.2	11243.2	11694.7	3876.62	0.160378	0.328311	0.207518	0.344953	0.086315	0.274935	0.201965	0.838924	0.332328	No	No	Yes	No	No	Yes	No	No	No
sp|Q9HB71|CYBP_HUMAN	Q9HB71	CYBP_HUMAN	Calcyclin-binding protein (CacyBP) (hCacyBP) (S100A6-binding protein) (Siah-interacting protein)	CACYBP	1.44471e+06	1.33781e+06	1.36158e+06	1.33264e+06	1.41889e+06	1.30572e+06	1.16939e+06	1.53284e+06	1.552e+06	1.6882e+06	1.18979e+06	1.1553e+06	1.14249e+06	1.04282e+06	1.17816e+06	1.38137e+06	1.35242e+06	1.41808e+06	1.34443e+06	1.12116e+06	45829.3	48269.2	176023	243491	57273.3	0.0331767	0.0356911	0.124128	0.181111	0.0510841	0.275413	0.637699	0.965889	0.0858723	No	No	No	No	Yes	Yes	No	No	No
sp|P01591|IGJ_HUMAN	P01591	IGJ_HUMAN	Immunoglobulin J chain (Joining chain of multimeric IgA and IgM)	JCHAIN	20488	4681.25	11762.7	18373.8	21709	13893.6	6124.64	3132.94	26353.8	23870.6	14944.1	24607.8	5641.45	5705.79	25005.2	12310.7	17992.1	11870.5	21140.8	12117.5	6464.68	3201.99	10313.9	4392.08	9113.04	0.525129	0.177966	0.868867	0.207753	0.752057	0.275703	0.467676	0.458646	0.980966	No	No	No	No	No	No	No	No	No
sp|Q9UBB4|ATX10_HUMAN	Q9UBB4	ATX10_HUMAN	Ataxin-10 (Brain protein E46 homolog) (Spinocerebellar ataxia type 10 protein)	ATXN10	258406	185499	210556	219055	411427	278709	291586	297398	277360	290101	302611	192944	250985	173539	204889	218154	303064	288782	261885	209804	30245	80401.2	8417.42	49015.5	31807.9	0.138641	0.265295	0.0291481	0.187164	0.151608	0.276003	0.815008	0.569761	0.0274144	Yes	No	No	No	Yes	Yes	No	No	No
sp|Q6DKK2|TTC19_HUMAN	Q6DKK2	TTC19_HUMAN	Tetratricopeptide repeat protein 19, mitochondrial (TPR repeat protein 19)	TTC19	22192.9	14018.6	17789.5	33598	30241.7	34319	20805.6	20449.1	23821.2	23321.6	26824.8	22407.8	25619.8	10677.7	19131.4	18000.4	32719.5	21692	24184.7	18476.3	3340.48	1776.67	1512.63	1903.68	6117.63	0.185578	0.0542999	0.069732	0.0787141	0.331107	0.276162	0.00260567	0.00976844	0.510446	Yes	No	Yes	Yes	No	Yes	No	Yes	No
sp|Q96CU9|FXRD1_HUMAN	Q96CU9	FXRD1_HUMAN	FAD-dependent oxidoreductase domain-containing protein 1 (EC 1.-.-.-)	FOXRED1	16085	15420.4	13776.4	22558	12485.3	20790.6	22931.1	21073.3	5360.18	21123.4	16810.9	17780.8	13646.8	19709.9	12703.3	15093.9	18611.3	16454.9	18571.7	15353.3	970.352	4391.44	7881.71	1847.26	3104.52	0.0642876	0.235955	0.478989	0.0994666	0.202205	0.276202	0.752352	0.991176	0.86304	No	No	No	No	No	No	No	Yes	No
sp|Q16352|AINX_HUMAN	Q16352	AINX_HUMAN	Alpha-internexin (Alpha-Inx) (66 kDa neurofilament protein) (NF-66) (Neurofilament-66) (Neurofilament 5)	INA	2.72031e+07	2.81068e+07	2.75083e+07	3.66929e+07	3.13805e+07	4.1529e+07	1.04733e+07	3.17907e+07	3.04558e+07	2.53664e+07	1.87042e+07	6.13964e+07	1.54265e+07	1.95421e+07	2.00869e+07	2.76061e+07	3.65341e+07	2.42399e+07	3.51557e+07	1.83518e+07	375361	4.14463e+06	9.74971e+06	1.87533e+07	2.08045e+06	0.013597	0.113445	0.402217	0.533435	0.113365	0.276339	0.176108	0.924035	0.450551	No	No	No	No	No	No	No	No	No
sp|Q96S19|CP013_HUMAN	Q96S19	CP013_HUMAN	Methyltransferase-like 26	METTL26	167849	150161	147999	86512.9	193725	109490	147070	171383	156262	171978	92057.4	110653	105386	96026.1	76638.7	155336	129909	158239	124896	92683.5	8892	46089.3	10023.7	34146.5	11971.6	0.0572435	0.35478	0.0633455	0.2734	0.129166	0.276502	0.443503	0.907591	0.00403407	Yes	No	No	No	Yes	Yes	No	No	No
sp|Q8IXJ6|SIR2_HUMAN	Q8IXJ6	SIR2_HUMAN	NAD-dependent protein deacetylase sirtuin-2 (EC 2.3.1.286) (Regulatory protein SIR2 homolog 2) (SIR2-like protein 2)	SIRT2	4.9154e+06	4.97252e+06	4.25594e+06	4.64337e+06	3.41448e+06	4.294e+06	883949	7.88301e+06	5.83694e+06	5.18837e+06	1.64618e+06	1.17361e+07	3.14514e+06	1.64779e+06	2.4995e+06	4.71462e+06	4.11728e+06	4.86797e+06	6.19023e+06	2.43081e+06	325171	517017	2.93836e+06	4.17968e+06	613221	0.0689709	0.125572	0.60361	0.675206	0.25227	0.276643	0.739938	0.524703	0.314865	No	No	No	No	No	No	No	Yes	No
sp|Q8NBU5|ATAD1_HUMAN	Q8NBU5	ATAD1_HUMAN	ATPase family AAA domain-containing protein 1 (EC 3.6.1.3) (Thorase)	ATAD1	12473.1	23389.1	27680.2	16675	18099.5	27573.3	24338.3	29188.6	29329.6	17683.3	26589	11400.1	23004.6	21031.4	35360	21180.8	20782.6	27618.8	18557.5	26465.3	6401.61	4836.86	2320.42	6231.56	6340.86	0.302237	0.232736	0.0840157	0.335798	0.239591	0.276847	0.145873	0.710338	0.820969	No	No	No	No	No	No	No	No	No
sp|P23141|EST1_HUMAN	P23141	EST1_HUMAN	Liver carboxylesterase 1 (Acyl-coenzyme A:cholesterol acyltransferase) (ACAT) (Brain carboxylesterase hBr1) (Carboxylesterase 1) (CE-1) (hCE-1) (EC 3.1.1.1) (Cholesteryl ester hydrolase) (CEH) (Cocaine carboxylesterase) (Egasyn) (HMSE) (Methylumbelliferyl-acetate deacetylase 1) (EC 3.1.1.56) (Monocyte/macrophage serine esterase) (Retinyl ester hydrolase) (REH) (Serine esterase 1) (Triacylglycerol…	CES1	73618.3	86775.1	95459.9	80786	86653.5	62841.4	15104.3	121596	105028	57898.2	84154.2	78575.4	62047.4	67872.1	59077.8	85284.4	76760.3	80576.3	73542.6	62999.1	8978.84	10129.4	46787.2	11294.3	3652.8	0.105281	0.131962	0.580657	0.153575	0.0579818	0.277428	0.915674	0.77916	0.624366	No	No	No	No	No	No	No	No	No
sp|P38159|RBMX_HUMAN	P38159	RBMX_HUMAN	RNA-binding motif protein, X chromosome (Glycoprotein p43) (Heterogeneous nuclear ribonucleoprotein G) (hnRNP G) [Cleaved into: RNA-binding motif protein, X chromosome, N-terminally processed]	RBMX	516236	591107	555324	397183	531331	697613	619823	689458	616938	572425	715811	483120	624086	729674	698947	554222	542042	642073	590452	684236	30576.2	122883	33527.1	95847.1	44343.4	0.0551695	0.226705	0.0522169	0.162328	0.0648072	0.277515	0.328994	0.683132	0.343855	No	No	No	No	No	No	No	No	No
sp|Q96J01-2|THOC3_HUMAN	Q96J01-2	THOC3_HUMAN	THO complex subunit 3 (Tho3) (TEX1 homolog) (hTREX45)	THOC3	32593.6	47889.1	36197.3	60123	70430.6	53785.8	62482.8	73049.4	52754.1	46722.1	36355.9	33752.6	37785.3	56964.6	134734	38893.3	61446.4	62762.1	38943.5	76494.7	6528.88	6859.35	8287.88	5602.02	41919.2	0.167866	0.111631	0.132052	0.14385	0.548002	0.277576	0.871087	0.0228927	0.673046	Yes	No	No	Yes	No	Yes	No	No	No
sp|P62070|RRAS2_HUMAN	P62070	RRAS2_HUMAN	Ras-related protein R-Ras2 (EC 3.6.5.-) (Ras-like protein TC21) (Teratocarcinoma oncogene)	RRAS2	39595.3	31791.8	35624.8	25437.3	37421.7	2598.23	60943.1	34403.4	31551.8	31628.9	35986.9	19231.2	48373.3	31818	33883.5	35670.6	21819.1	42299.4	28949	38024.9	3185.91	14445	13234.4	7098.12	7365.82	0.0893148	0.662035	0.312873	0.245194	0.19371	0.27788	0.213373	0.564968	0.710198	No	No	No	No	No	No	No	No	No
sp|Q9Y697|NFS1_HUMAN	Q9Y697	NFS1_HUMAN	Cysteine desulfurase, mitochondrial (EC 2.8.1.7)	NFS1	417870	405544	460042	397808	430050	484254	425076	486546	362441	501456	413575	372558	370202	388236	384590	427819	437371	424688	429197	381010	23334.3	35669.1	50666.2	53769	7785.62	0.0545424	0.0815534	0.119302	0.125278	0.0204342	0.278024	0.786603	0.866522	0.294613	No	No	No	No	No	No	No	Yes	No
sp|P50583|AP4A_HUMAN	P50583	AP4A_HUMAN	Bis(5'-nucleosyl)-tetraphosphatase [asymmetrical] (EC 3.6.1.17) (Diadenosine 5',5'''-P1,P4-tetraphosphate asymmetrical hydrolase) (Ap4A hydrolase) (Ap4Aase) (Diadenosine tetraphosphatase) (Nucleoside diphosphate-linked moiety X motif 2) (Nudix motif 2)	NUDT2	153542	131383	146749	136432	196435	126036	152688	173830	121496	137128	177951	128347	78354.6	147803	121831	143891	152968	149338	147809	115996	9269.07	31027.9	21496.1	21613.5	28651	0.0644172	0.202839	0.143943	0.146226	0.246999	0.27827	0.898397	0.856402	0.258399	No	No	No	No	No	No	No	Yes	No
sp|Q9UF11-4|PKHB1_HUMAN	Q9UF11-4	PKHB1_HUMAN	Pleckstrin homology domain-containing family B member 1 (PH domain-containing family B member 1) (Evectin-1) (PH domain-containing protein in retina 1) (PHRET1) (Pleckstrin homology domain retinal protein 1)	PLEKHB1	290445	630081	462997	360081	275955	474998	368491	595659	611844	443254	165030	1.46661e+06	268232	185545	124772	461174	370345	525331	691631	192850	138662	81582.4	111100	559640	58794.7	0.300671	0.220287	0.211485	0.80916	0.304873	0.278283	0.187001	0.46677	0.0201085	Yes	No	No	No	Yes	Yes	No	No	No
sp|Q07065|CKAP4_HUMAN	Q07065	CKAP4_HUMAN	Cytoskeleton-associated protein 4 (63-kDa cytoskeleton-linking membrane protein) (Climp-63) (p63)	CKAP4	88348.4	116668	106477	100475	63895.6	90971.9	163356	60932.2	68266.2	90046.2	111043	85605.1	76716.3	86406	90365.6	103831	85114.2	97518.2	95564.8	84496	11711.9	15497.4	46650.7	11094	5733.65	0.112798	0.182077	0.478379	0.116088	0.0678571	0.278291	0.739233	0.481364	0.71517	No	No	No	No	No	No	No	No	No
sp|Q8TC12|RDH11_HUMAN	Q8TC12	RDH11_HUMAN	Retinol dehydrogenase 11 (EC 1.1.1.300) (Androgen-regulated short-chain dehydrogenase/reductase 1) (HCV core-binding protein HCBP12) (Prostate short-chain dehydrogenase/reductase 1) (Retinal reductase 1) (RalR1) (Short chain dehydrogenase/reductase family 7C member 1)	RDH11	134139	163584	132508	33785.8	45049.9	203503	62829.7	34071.2	114297	161906	205225	112229	143283	135405	44115.4	143411	94113	70399.1	159787	107601	14280.6	77487.1	33186.3	37994.9	45006.2	0.0995785	0.823342	0.471402	0.237785	0.418269	0.278449	0.711062	0.342419	0.40005	No	No	No	No	No	No	No	No	No
sp|Q93045|STMN2_HUMAN	Q93045	STMN2_HUMAN	Stathmin-2 (Superior cervical ganglion-10 protein) (Protein SCG10)	STMN2	133739	106844	118038	58007.4	141454	125306	154816	136857	146462	81390.5	134399	99248.7	134199	141071	108874	119540	108256	146045	105013	128048	11030.9	36137.5	7337.42	22021	13845.6	0.0922779	0.333815	0.0502408	0.209699	0.108128	0.278658	0.220854	0.918909	0.179647	No	No	No	No	No	No	No	No	No
sp|Q9Y646|CBPQ_HUMAN	Q9Y646	CBPQ_HUMAN	Carboxypeptidase Q (EC 3.4.17.-) (Lysosomal dipeptidase) (Plasma glutamate carboxypeptidase)	CPQ	34300.4	38594.5	38139.4	40268.2	32319.5	37953	65575.3	49457.9	42394.1	33329.9	40740.2	61551.9	47973.5	24429.4	14018.5	37011.4	36846.9	52475.8	45207.3	28807.1	1925.98	3337.96	9701.32	11946.7	14203.5	0.0520374	0.0905898	0.184872	0.264265	0.493055	0.279551	0.0975054	0.394481	0.123519	No	No	Yes	No	Yes	Yes	No	No	No
sp|Q9P265|DIP2B_HUMAN	Q9P265	DIP2B_HUMAN	Disco-interacting protein 2 homolog B (DIP2 homolog B)	DIP2B	185855	120019	166941	134283	182819	292820	169858	393001	139420	159350	191206	191155	127796	168323	176533	157605	203307	234093	180570	157550	27676.3	66323.9	113050	15005.2	21305	0.175606	0.326225	0.482928	0.0830992	0.135227	0.279675	0.756435	0.660953	0.400003	No	No	No	No	No	No	No	No	No
sp|Q99962|SH3G2_HUMAN	Q99962	SH3G2_HUMAN	Endophilin-A1 (EEN-B1) (Endophilin-1) (SH3 domain protein 2A) (SH3 domain-containing GRB2-like protein 2)	SH3GL2	1.17921e+07	1.3106e+07	1.26883e+07	1.19555e+07	1.14231e+07	1.07334e+07	1.41851e+07	1.16595e+07	1.27343e+07	1.28385e+07	1.20649e+07	7.86506e+06	1.31794e+07	1.54612e+07	1.14009e+07	1.25288e+07	1.13707e+07	1.28596e+07	1.09228e+07	1.33472e+07	548111	500298	1.03487e+06	2.18511e+06	1.66184e+06	0.0437481	0.0439989	0.080474	0.20005	0.124508	0.279797	0.140918	0.791534	0.74246	No	No	Yes	No	No	Yes	No	No	No
sp|P02549-2|SPTA1_HUMAN	P02549-2	SPTA1_HUMAN	Spectrin alpha chain, erythrocytic 1 (Erythroid alpha-spectrin)	SPTA1	14352.9	14369.3	18553.9	15191.7	4700.57	20756.3	24773.5	11925	20308.5	18861.1	23681.2	24699.6	21593.5	3537.15	19647	15758.7	13549.5	19002.4	22414	14925.9	1976.52	6656.78	5326.07	2546.42	8092.17	0.125424	0.491293	0.280285	0.113609	0.542157	0.280001	0.416861	0.15341	0.583815	No	No	No	No	No	No	No	No	No
[truncated: 2,484 more rows]

## Sheet: S2- Supplementary Table 2
Names	total	elements
Tsig cvf cvt fvt	1	RPL11
Tsig cvf cvt	7	CDC42EP4
		PPIL3
		TTR
		FXYD1
		GPRC5B
		CD99
		ABLIM1
Tsig cvf fvt	19	H2AZ2
		TPT1
		MAP2K2
		MAP1LC3B
		AK5
		ILF2
		TIGAR
		KPYM_HUMAN
		SERINC1
		GARS1
		RBM14
		GABBR2
		GMDS
		TMEM245
		BROX
		SH3GL1
		LASP1
		DST
		PGK1
Tsig cvt fvt	10	PCYOX1L
		EIF3B
		CRK
		SUGT1
		TRAPPC1
		SNRNP200
		SNX30
		CAPN1
		UFL1
		ALYREF
Tsig cvf	104	DNAJC6
[truncated: 393 more rows]

## Sheet: S3- Supplementary Table 3
GENEID	Gene.name	logFC	AveExpr	t	P.Value	adj.P.Val	B
[truncated: 3,294 more rows]

[truncated: 1 more sheets: S4- Supplementary Table 4]
